# Supplementary material for: Correction: Microbial phenotypic heterogeneity in response to a metabolic toxin: Continuous, dynamically shifting distribution of formaldehyde tolerance in Methylobacterium extorquens populations
Source: PLoS Genet. 2023 Apr 5;19(4):e1010714. doi: 10.1371/journal.pgen.1010714 (PMC10075388; doi:10.1371/journal.pgen.1010714)
Supplement: S1 Data — (XLSX) [file pgen.1010714.s001.xlsx]

## Sheet: Fig1
Time (hours)	Treatment (mM formaldehyde)	CFU/mL
0	5	4.54545e+07
0	7.5	100000000
0	10	100000000
0	12.5	9.09091e+07
0	15	4.54545e+07
0	20	8.18182e+07
20	5	7.27273e+07
20	7.5	1.36364e+08
20	10	6.36364e+07
20	12.5	2.54545e+07
20	15	3.63636e+07
20	20	3.09091e+07
40	5	7.27273e+07
40	7.5	9.09091e+07
40	10	8.18182e+07
40	12.5	2.81818e+07
40	15	1.36364e+07
40	20	2.18182e+06
60	5	1.09091e+08
60	7.5	3.63636e+07
60	10	2.90909e+07
60	12.5	7.27273e+06
60	15	636364
60	20	118182
80	5	5.45455e+07
80	7.5	3.54545e+07
80	10	8.18182e+06
80	12.5	3.09091e+06
80	15	181818
80	20	4636.36
100	5	30000000
100	7.5	1.72727e+07
100	10	2.09091e+06
100	12.5	200000
100	15	2818.18
100	20	272.727
120	5	2.63636e+07
120	7.5	4.09091e+06
120	10	227273
120	12.5	28181.8
120	15	727.273
120	20	181.818
140	5	1.36364e+07
140	7.5	1.27273e+06
140	10	10000
140	12.5	3000
140	15	181.818
140	20	0
160	5	1.36364e+07
160	7.5	109091
160	10	2818.18
160	12.5	1000
160	15	0
160	20	0
180	5	4.81818e+06
180	7.5	38181.8
180	10	1000
180	12.5	181.818
180	15	0
180	20	0
0	0	1.90909e+08
20	0	1.27273e+08
40	0	2.63636e+08
60	0	1.63636e+08
80	0	300000000
100	0	3.45455e+08
120	0	3.54545e+08
140	0	2.63636e+08
160	0	1.54545e+08
180	0	2.36364e+08

## Sheet: Fig2
Culture flask #	Time (hours)	Population	CFU/mL (mean)	CFU/mL (sd)	Formaldehyde in medium (mean)	Formaldehyde in medium (sd)
10	0	all cells	2.81818e+06	416598	4.26345	0.0292876
10	0	tolerant to 4mM	818.182	272.727	4.26345	0.0292876
10	2	all cells	1.90909e+06	240523	NA	NA
10	2	tolerant to 4mM	242.424	52.4864	NA	NA
10	6	tolerant to 4mM	515.152	262.432	NA	NA
10	6	all cells	1.45455e+06	363636	NA	NA
10	10	tolerant to 4mM	1151.52	409.932	NA	NA
10	10	all cells	181818	48104.6	NA	NA
10	20	tolerant to 4mM	6363.64	1818.18	NA	NA
10	20	all cells	13333.3	2287.83	NA	NA
10	24	all cells	16060.6	5006.88	4.36689	0.0901972
10	24	tolerant to 4mM	11212.1	1049.73	4.36689	0.0901972
10	29	all cells	25151.5	4484.44	NA	NA
10	29	tolerant to 4mM	25151.5	3192.62	NA	NA
10	34	all cells	46666.7	15139.4	NA	NA
10	34	tolerant to 4mM	45757.6	31312	NA	NA
10	48	tolerant to 4mM	230303	36740.5	NA	NA
10	48	all cells	290909	32777.7	NA	NA
10	58	all cells	3.9697e+06	618805	4.23123	0.0513225
10	58	tolerant to 4mM	3.93939e+06	591492	4.23123	0.0513225
10	66	tolerant to 4mM	1.84848e+07	524864	3.25192	0.0348211
10	66	all cells	1.66667e+07	2.62432e+06	3.25192	0.0348211
10	70	tolerant to 4mM	3.75758e+07	7.34809e+06	1.9866	0.0434734
10	70	all cells	3.54545e+07	6.36364e+06	1.9866	0.0434734
10	77	all cells	1.48485e+08	6.18805e+07	0.274447	0.0219792
10	77	tolerant to 4mM	1.30303e+08	3.78485e+07	0.274447	0.0219792
11	0	all cells	3.63636e+06	454545	4.15072	0.0195251
11	0	tolerant to 4mM	454.545	90.9091	4.15072	0.0195251
11	2	tolerant to 4mM	242.424	138.866	NA	NA
11	2	all cells	2.81818e+06	240523	NA	NA
11	6	tolerant to 4mM	727.273	545.455	NA	NA
11	6	all cells	1.0303e+06	104973	NA	NA
11	10	tolerant to 4mM	1272.73	327.777	NA	NA
11	10	all cells	212121	42962	NA	NA
11	20	tolerant to 4mM	7575.76	1388.66	NA	NA
11	20	all cells	13939.4	5006.88	NA	NA
11	24	all cells	11818.2	4810.46	4.22155	0.0268337
11	24	tolerant to 4mM	8484.85	1049.73	4.22155	0.0268337
11	29	all cells	29090.9	909.091	NA	NA
11	29	tolerant to 4mM	19090.9	2727.27	NA	NA
11	34	all cells	78787.9	5248.64	NA	NA
11	34	tolerant to 4mM	29697	5326.79	NA	NA
11	48	all cells	293939	37848.5	NA	NA
11	48	tolerant to 4mM	266667	50068.8	NA	NA
11	58	all cells	3.78788e+06	873548	4.11732	0.0131312
11	58	tolerant to 4mM	3.72727e+06	506160	4.11732	0.0131312
11	66	tolerant to 4mM	2.63636e+07	6.36364e+06	3.14154	0.0523311
11	66	all cells	2.39394e+07	3.78485e+06	3.14154	0.0523311
11	70	tolerant to 4mM	2.78788e+07	3.78485e+06	1.9443	0.0546806
11	70	all cells	3.60606e+07	1.12937e+07	1.9443	0.0546806
11	77	all cells	1.72727e+08	2.40523e+07	0.242567	0.0204439
11	77	tolerant to 4mM	1.42424e+08	2.28783e+07	0.242567	0.0204439
12	0	all cells	3.84848e+06	409932	4.09435	0.0447376
12	0	tolerant to 4mM	515.152	138.866	4.09435	0.0447376
12	2	all cells	2.39394e+06	52486.4	NA	NA
12	2	tolerant to 4mM	363.636	90.9091	NA	NA
12	6	all cells	969697	189242	NA	NA
12	6	tolerant to 4mM	696.97	457.566	NA	NA
12	10	tolerant to 4mM	1303.03	138.866	NA	NA
12	10	all cells	190909	55297.8	NA	NA
12	20	all cells	13939.4	5006.88	NA	NA
12	20	tolerant to 4mM	10000	2727.27	NA	NA
12	24	tolerant to 4mM	11818.2	2727.27	4.17923	0.0216218
12	24	all cells	15151.5	2287.83	4.17923	0.0216218
12	29	all cells	25151.5	1892.42	NA	NA
12	29	tolerant to 4mM	20606.1	2624.32	NA	NA
12	34	all cells	72727.3	18181.8	NA	NA
12	34	tolerant to 4mM	33636.4	5061.6	NA	NA
12	48	tolerant to 4mM	266667	60530.3	NA	NA
12	48	all cells	245455	18181.8	NA	NA
12	58	all cells	3.36364e+06	867217	4.09015	0.0356931
12	58	tolerant to 4mM	3.15152e+06	367405	4.09015	0.0356931
12	66	tolerant to 4mM	2.21212e+07	1.38866e+06	3.04245	0.0172042
12	66	all cells	2.78788e+07	4.66509e+06	3.04245	0.0172042
12	70	tolerant to 4mM	4.69697e+07	1.59631e+07	1.89536	0.0321355
12	70	all cells	7.06061e+07	3.55167e+07	1.89536	0.0321355
12	77	tolerant to 4mM	1.90909e+08	5.52978e+07	0.189561	0.00944517
12	77	all cells	1.72727e+08	2.40523e+07	0.189561	0.00944517

## Sheet: Fig4
Culture plate #	Colony #	Plate ID	Position on scanner	Scanner #	Sample timepoint (hours)	Formaldehyde in plate	Dilution factor for plating	Colony arisal time (hours)	Growth rate (per hour)	Growth rate regression r-square
1	1_1540	T0_0mM_10-2	topright	1	0	0mM	0.01	64.4375	0.349615	0.999691
1	1_1031	T0_0mM_10-2	topright	1	0	0mM	0.01	59.4378	0.347587	0.999506
1	1_522	T0_0mM_10-2	topright	1	0	0mM	0.01	76.4389	0.337716	0.999427
1	1_1035	T0_0mM_10-2	topright	1	0	0mM	0.01	57.4389	0.406372	0.990831
1	1_1039	T0_0mM_10-2	topright	1	0	0mM	0.01	61.4378	0.338665	0.996165
1	1_1552	T0_0mM_10-2	topright	1	0	0mM	0.01	63.4383	0.355171	0.999775
1	1_1557	T0_0mM_10-2	topright	1	0	0mM	0.01	65.4386	0.357432	0.999593
1	1_2081	T0_0mM_10-2	topright	1	0	0mM	0.01	63.4383	0.352484	0.999265
1	1_1571	T0_0mM_10-2	topright	1	0	0mM	0.01	64.4375	0.352294	0.999117
1	1_1060	T0_0mM_10-2	topright	1	0	0mM	0.01	61.4378	0.361255	0.999654
1	1_2088	T0_0mM_10-2	topright	1	0	0mM	0.01	62.4389	0.312724	0.989298
1	1_2089	T0_0mM_10-2	topright	1	0	0mM	0.01	71.4378	0.329159	0.997744
1	1_1075	T0_0mM_10-2	topright	1	0	0mM	0.01	61.4378	0.347578	0.999011
1	1_1082	T0_0mM_10-2	topright	1	0	0mM	0.01	61.4378	0.352457	0.999569
1	1_1086	T0_0mM_10-2	topright	1	0	0mM	0.01	65.4386	0.351635	0.999637
1	1_2113	T0_0mM_10-2	topright	1	0	0mM	0.01	62.4389	0.356928	0.999332
1	1_1602	T0_0mM_10-2	topright	1	0	0mM	0.01	56.4378	0.37469	0.972203
1	1_1096	T0_0mM_10-2	topright	1	0	0mM	0.01	63.4383	0.344686	0.997849
1	1_1612	T0_0mM_10-2	topright	1	0	0mM	0.01	63.4383	0.343105	0.997635
1	1_1616	T0_0mM_10-2	topright	1	0	0mM	0.01	66.4386	0.35277	0.999699
1	1_1110	T0_0mM_10-2	topright	1	0	0mM	0.01	65.4386	0.354664	0.997633
1	1_2135	T0_0mM_10-2	topright	1	0	0mM	0.01	65.4386	0.264298	0.96303
1	1_1625	T0_0mM_10-2	topright	1	0	0mM	0.01	65.4386	0.357075	0.999804
1	1_2575	T0_0mM_10-2	topright	1	0	0mM	0.01	65.4386	0.269123	0.975652
1	1_1119	T0_0mM_10-2	topright	1	0	0mM	0.01	62.4389	0.357349	0.999676
1	1_2144	T0_0mM_10-2	topright	1	0	0mM	0.01	64.4375	0.360496	0.999633
1	1_2148	T0_0mM_10-2	topright	1	0	0mM	0.01	67.4383	0.340456	0.997318
1	1_1638	T0_0mM_10-2	topright	1	0	0mM	0.01	60.4375	0.353631	0.998662
1	1_2152	T0_0mM_10-2	topright	1	0	0mM	0.01	63.4383	0.356963	0.999633
1	1_1135	T0_0mM_10-2	topright	1	0	0mM	0.01	61.4378	0.356871	0.999676
1	1_1649	T0_0mM_10-2	topright	1	0	0mM	0.01	65.4386	0.355692	0.999625
1	1_1652	T0_0mM_10-2	topright	1	0	0mM	0.01	62.4389	0.348877	0.998808
1	1_2679	T0_0mM_10-2	topright	1	0	0mM	0.01	78.4378	0.36174	0.996837
1	1_1658	T0_0mM_10-2	topright	1	0	0mM	0.01	60.4375	0.513398	0.999315
1	1_2173	T0_0mM_10-2	topright	1	0	0mM	0.01	64.4375	0.353221	0.999598
1	1_1151	T0_0mM_10-2	topright	1	0	0mM	0.01	58.4378	0.42938	0.993226
1	1_1664	T0_0mM_10-2	topright	1	0	0mM	0.01	60.4375	0.498383	0.998654
1	1_1153	T0_0mM_10-2	topright	1	0	0mM	0.01	65.4386	0.319536	0.989311
1	1_1155	T0_0mM_10-2	topright	1	0	0mM	0.01	62.4389	0.357147	0.999598
1	1_1669	T0_0mM_10-2	topright	1	0	0mM	0.01	65.4386	0.357948	0.999266
1	1_1671	T0_0mM_10-2	topright	1	0	0mM	0.01	57.4389	0.472191	0.995401
1	1_1165	T0_0mM_10-2	topright	1	0	0mM	0.01	67.4383	0.34908	0.999357
1	1_654	T0_0mM_10-2	topright	1	0	0mM	0.01	64.4375	0.354259	0.997955
1	1_1683	T0_0mM_10-2	topright	1	0	0mM	0.01	58.4378	0.457629	0.983621
1	1_1684	T0_0mM_10-2	topright	1	0	0mM	0.01	59.4378	0.447315	0.987363
1	1_2202	T0_0mM_10-2	topright	1	0	0mM	0.01	78.4378	0.358217	0.999455
1	1_1180	T0_0mM_10-2	topright	1	0	0mM	0.01	65.4386	0.356965	0.999605
1	1_1700	T0_0mM_10-2	topright	1	0	0mM	0.01	63.4383	0.359147	0.999634
1	1_2213	T0_0mM_10-2	topright	1	0	0mM	0.01	70.4378	0.355517	0.998801
1	1_1190	T0_0mM_10-2	topright	1	0	0mM	0.01	57.4389	0.443964	0.980687
1	1_1703	T0_0mM_10-2	topright	1	0	0mM	0.01	60.4375	0.494055	0.998107
1	1_2216	T0_0mM_10-2	topright	1	0	0mM	0.01	64.4375	0.351187	0.999125
1	1_686	T0_0mM_10-2	topright	1	0	0mM	0.01	62.4389	0.33111	0.993005
1	1_2226	T0_0mM_10-2	topright	1	0	0mM	0.01	59.4378	0.337473	0.997272
1	1_692	T0_0mM_10-2	topright	1	0	0mM	0.01	61.4378	0.350337	0.998868
1	1_1206	T0_0mM_10-2	topright	1	0	0mM	0.01	64.4375	0.333539	0.996005
1	1_201	T0_0mM_10-2	topright	1	0	0mM	0.01	68.4375	0.292018	0.998226
1	1_2234	T0_0mM_10-2	topright	1	0	0mM	0.01	65.4386	0.354251	0.999378
1	1_1724	T0_0mM_10-2	topright	1	0	0mM	0.01	71.4378	0.361383	0.999794
1	1_970	T0_0mM_10-2	topright	1	0	0mM	0.01	64.4375	0.351347	0.999578
1	1_1730	T0_0mM_10-2	topright	1	0	0mM	0.01	62.4389	0.352783	0.999638
1	1_1219	T0_0mM_10-2	topright	1	0	0mM	0.01	65.4386	0.327471	0.994252
1	1_1221	T0_0mM_10-2	topright	1	0	0mM	0.01	65.4386	0.358589	0.999361
1	1_2247	T0_0mM_10-2	topright	1	0	0mM	0.01	60.4375	0.405489	0.990282
1	1_1225	T0_0mM_10-2	topright	1	0	0mM	0.01	62.4389	0.355308	0.999501
1	1_2762	T0_0mM_10-2	topright	1	0	0mM	0.01	82.4378	0.387051	0.998641
1	1_2252	T0_0mM_10-2	topright	1	0	0mM	0.01	64.4375	0.345798	0.998671
1	1_1236	T0_0mM_10-2	topright	1	0	0mM	0.01	63.4383	0.362223	0.99978
1	1_2262	T0_0mM_10-2	topright	1	0	0mM	0.01	66.4386	0.325855	0.993202
1	1_1239	T0_0mM_10-2	topright	1	0	0mM	0.01	61.4378	0.342494	0.998481
1	1_2265	T0_0mM_10-2	topright	1	0	0mM	0.01	60.4375	0.349208	0.999402
1	1_1754	T0_0mM_10-2	topright	1	0	0mM	0.01	65.4386	0.350154	0.999752
1	1_1755	T0_0mM_10-2	topright	1	0	0mM	0.01	64.4375	0.352384	0.99952
1	1_1244	T0_0mM_10-2	topright	1	0	0mM	0.01	62.4389	0.356864	0.999543
1	1_1763	T0_0mM_10-2	topright	1	0	0mM	0.01	57.4389	0.457133	0.992763
1	1_2277	T0_0mM_10-2	topright	1	0	0mM	0.01	62.4389	0.348813	0.998909
1	1_744	T0_0mM_10-2	topright	1	0	0mM	0.01	56.4378	0.448646	0.954685
1	1_1661	T0_0mM_10-2	topright	1	0	0mM	0.01	57.4389	0.46757	0.996511
1	1_1264	T0_0mM_10-2	topright	1	0	0mM	0.01	63.4383	0.358635	0.999708
1	1_246	T0_0mM_10-2	topright	1	0	0mM	0.01	70.4378	0.348097	0.998176
1	1_2300	T0_0mM_10-2	topright	1	0	0mM	0.01	68.4375	0.361428	0.998696
1	1_2305	T0_0mM_10-2	topright	1	0	0mM	0.01	65.4386	0.350514	0.999794
1	1_1795	T0_0mM_10-2	topright	1	0	0mM	0.01	61.4378	0.353585	0.999259
1	1_1665	T0_0mM_10-2	topright	1	0	0mM	0.01	63.4383	0.341428	0.994733
1	1_1297	T0_0mM_10-2	topright	1	0	0mM	0.01	63.4383	0.33846	0.997296
1	1_2322	T0_0mM_10-2	topright	1	0	0mM	0.01	67.4383	0.351183	0.999469
1	1_1811	T0_0mM_10-2	topright	1	0	0mM	0.01	63.4383	0.283188	0.974844
1	1_1301	T0_0mM_10-2	topright	1	0	0mM	0.01	65.4386	0.285306	0.999757
1	1_2009	T0_0mM_10-2	topright	1	0	0mM	0.01	67.4383	0.362403	0.999786
1	1_1816	T0_0mM_10-2	topright	1	0	0mM	0.01	61.4378	0.357758	0.999298
1	1_793	T0_0mM_10-2	topright	1	0	0mM	0.01	55.4378	0.403184	0.99001
1	1_797	T0_0mM_10-2	topright	1	0	0mM	0.01	60.4375	0.501239	0.999002
1	1_1310	T0_0mM_10-2	topright	1	0	0mM	0.01	61.4378	0.355384	0.999486
1	1_987	T0_0mM_10-2	topright	1	0	0mM	0.01	59.4378	0.336631	0.996084
1	1_1319	T0_0mM_10-2	topright	1	0	0mM	0.01	62.4389	0.362576	0.999517
1	1_1835	T0_0mM_10-2	topright	1	0	0mM	0.01	64.4375	0.352231	0.999505
1	1_1836	T0_0mM_10-2	topright	1	0	0mM	0.01	64.4375	0.335305	0.994836
1	1_1838	T0_0mM_10-2	topright	1	0	0mM	0.01	64.4375	0.350479	0.999645
1	1_1840	T0_0mM_10-2	topright	1	0	0mM	0.01	60.4375	0.497735	0.997621
1	1_1845	T0_0mM_10-2	topright	1	0	0mM	0.01	80.4378	0.352915	0.998958
1	1_834	T0_0mM_10-2	topright	1	0	0mM	0.01	62.4389	0.360452	0.999827
1	1_1351	T0_0mM_10-2	topright	1	0	0mM	0.01	61.4378	0.35651	0.999662
1	1_331	T0_0mM_10-2	topright	1	0	0mM	0.01	62.4389	0.349939	0.998838
1	1_1358	T0_0mM_10-2	topright	1	0	0mM	0.01	64.4375	0.353975	0.999754
1	1_335	T0_0mM_10-2	topright	1	0	0mM	0.01	57.4389	0.396824	0.978709
1	1_1361	T0_0mM_10-2	topright	1	0	0mM	0.01	57.4389	0.43893	0.992905
1	1_2394	T0_0mM_10-2	topright	1	0	0mM	0.01	62.4389	0.356142	0.999466
1	1_2106	T0_0mM_10-2	topright	1	0	0mM	0.01	60.4375	0.365934	0.995214
1	1_1377	T0_0mM_10-2	topright	1	0	0mM	0.01	61.4378	0.345381	0.998148
1	1_1380	T0_0mM_10-2	topright	1	0	0mM	0.01	65.4386	0.351899	0.999847
1	1_1381	T0_0mM_10-2	topright	1	0	0mM	0.01	64.4375	0.363008	0.999701
1	1_1896	T0_0mM_10-2	topright	1	0	0mM	0.01	63.4383	0.343938	0.998706
1	1_1385	T0_0mM_10-2	topright	1	0	0mM	0.01	64.4375	0.350687	0.999322
1	1_879	T0_0mM_10-2	topright	1	0	0mM	0.01	60.4375	0.357207	0.999604
1	1_1392	T0_0mM_10-2	topright	1	0	0mM	0.01	62.4389	0.351284	0.998727
1	1_1907	T0_0mM_10-2	topright	1	0	0mM	0.01	63.4383	0.327298	0.993829
1	1_1913	T0_0mM_10-2	topright	1	0	0mM	0.01	72.4378	0.231144	0.954173
1	1_383	T0_0mM_10-2	topright	1	0	0mM	0.01	61.4378	0.354171	0.999192
1	1_898	T0_0mM_10-2	topright	1	0	0mM	0.01	64.4375	0.357043	0.999226
1	1_1412	T0_0mM_10-2	topright	1	0	0mM	0.01	63.4383	0.348437	0.999791
1	1_902	T0_0mM_10-2	topright	1	0	0mM	0.01	61.4378	0.35742	0.9997
1	1_1415	T0_0mM_10-2	topright	1	0	0mM	0.01	63.4383	0.357747	0.999578
1	1_1004	T0_0mM_10-2	topright	1	0	0mM	0.01	61.4378	0.357513	0.999642
1	1_907	T0_0mM_10-2	topright	1	0	0mM	0.01	63.4383	0.34977	0.997916
1	1_1935	T0_0mM_10-2	topright	1	0	0mM	0.01	62.4389	0.340053	0.996554
1	1_1937	T0_0mM_10-2	topright	1	0	0mM	0.01	67.4383	0.37218	0.987286
1	1_1427	T0_0mM_10-2	topright	1	0	0mM	0.01	58.4378	0.337336	0.957873
1	1_1429	T0_0mM_10-2	topright	1	0	0mM	0.01	62.4389	0.349558	0.999562
1	1_1432	T0_0mM_10-2	topright	1	0	0mM	0.01	64.4375	0.359588	0.999781
1	1_1436	T0_0mM_10-2	topright	1	0	0mM	0.01	60.4375	0.352909	0.999524
1	1_928	T0_0mM_10-2	topright	1	0	0mM	0.01	64.4375	0.353684	0.999639
1	1_418	T0_0mM_10-2	topright	1	0	0mM	0.01	71.4378	0.342254	0.997316
1	1_933	T0_0mM_10-2	topright	1	0	0mM	0.01	63.4383	0.354324	0.999692
1	1_430	T0_0mM_10-2	topright	1	0	0mM	0.01	67.4383	0.361691	0.998647
1	1_945	T0_0mM_10-2	topright	1	0	0mM	0.01	63.4383	0.344478	0.997237
1	1_1462	T0_0mM_10-2	topright	1	0	0mM	0.01	63.4383	0.334026	0.994098
1	1_955	T0_0mM_10-2	topright	1	0	0mM	0.01	66.4386	0.354052	0.998958
1	1_1469	T0_0mM_10-2	topright	1	0	0mM	0.01	56.4378	0.345645	0.999555
1	1_958	T0_0mM_10-2	topright	1	0	0mM	0.01	63.4383	0.352307	0.999686
1	1_961	T0_0mM_10-2	topright	1	0	0mM	0.01	62.4389	0.360298	0.999726
1	1_1475	T0_0mM_10-2	topright	1	0	0mM	0.01	67.4383	0.356824	0.999666
1	1_2500	T0_0mM_10-2	topright	1	0	0mM	0.01	61.4378	0.346411	0.99968
1	1_2636	T0_0mM_10-2	topright	1	0	0mM	0.01	67.4383	0.331663	0.996306
1	1_1994	T0_0mM_10-2	topright	1	0	0mM	0.01	62.4389	0.345186	0.998588
1	1_971	T0_0mM_10-2	topright	1	0	0mM	0.01	65.4386	0.352097	0.999477
1	1_461	T0_0mM_10-2	topright	1	0	0mM	0.01	61.4378	0.353659	0.999269
1	1_977	T0_0mM_10-2	topright	1	0	0mM	0.01	62.4389	0.343902	0.997744
1	1_1490	T0_0mM_10-2	topright	1	0	0mM	0.01	58.4378	0.446571	0.988789
1	1_985	T0_0mM_10-2	topright	1	0	0mM	0.01	62.4389	0.424556	0.998769
1	1_986	T0_0mM_10-2	topright	1	0	0mM	0.01	61.4378	0.353413	0.999281
1	1_2383	T0_0mM_10-2	topright	1	0	0mM	0.01	59.4378	0.448695	0.98884
1	1_1501	T0_0mM_10-2	topright	1	0	0mM	0.01	61.4378	0.323413	0.999138
1	1_1503	T0_0mM_10-2	topright	1	0	0mM	0.01	67.4383	0.351765	0.999565
1	1_1504	T0_0mM_10-2	topright	1	0	0mM	0.01	67.4383	0.360077	0.999547
1	1_482	T0_0mM_10-2	topright	1	0	0mM	0.01	57.4389	0.423944	0.98629
1	1_1512	T0_0mM_10-2	topright	1	0	0mM	0.01	68.4375	0.360009	0.999731
1	1_1010	T0_0mM_10-2	topright	1	0	0mM	0.01	65.4386	0.362941	0.99966
1	1_1525	T0_0mM_10-2	topright	1	0	0mM	0.01	68.4375	0.348986	0.998527
1	1_1015	T0_0mM_10-2	topright	1	0	0mM	0.01	62.4389	0.350151	0.998979
1	1_2552	T0_0mM_10-2	topright	1	0	0mM	0.01	61.4378	0.348606	0.9996
1	1_1018	T0_0mM_10-2	topright	1	0	0mM	0.01	62.4389	0.355815	0.998214
1	1_1021	T0_0mM_10-2	topright	1	0	0mM	0.01	61.4378	0.358505	0.999567
1	1_1022	T0_0mM_10-2	topright	1	0	0mM	0.01	65.4386	0.348125	0.998296
1	1_1535	T0_0mM_10-2	topright	1	0	0mM	0.01	62.4389	0.333383	0.99473
10	10_1792	T16_0mM_10-1	middleleft	2	16	0mM	0.1	72.4378	0.368925	0.998513
10	10_1793	T16_0mM_10-1	middleleft	2	16	0mM	0.1	147.438	NA	0.991952
10	10_514	T16_0mM_10-1	middleleft	2	16	0mM	0.1	72.4378	0.360605	0.998746
10	10_1286	T16_0mM_10-1	middleleft	2	16	0mM	0.1	83.4378	0.425547	0.999214
10	10_1031	T16_0mM_10-1	middleleft	2	16	0mM	0.1	135.438	0.393855	0.997547
10	10_522	T16_0mM_10-1	middleleft	2	16	0mM	0.1	68.4378	0.36019	0.99972
10	10_1035	T16_0mM_10-1	middleleft	2	16	0mM	0.1	146.438	NA	0.976882
10	10_1154	T16_0mM_10-1	middleleft	2	16	0mM	0.1	130.439	0.381261	0.996746
10	10_1552	T16_0mM_10-1	middleleft	2	16	0mM	0.1	74.4378	0.375253	0.997422
10	10_785	T16_0mM_10-1	middleleft	2	16	0mM	0.1	69.4381	0.382117	0.999318
10	10_1043	T16_0mM_10-1	middleleft	2	16	0mM	0.1	140.438	0.354272	0.988975
10	10_788	T16_0mM_10-1	middleleft	2	16	0mM	0.1	68.4378	0.444267	0.998956
10	10_791	T16_0mM_10-1	middleleft	2	16	0mM	0.1	73.4381	0.363858	0.99933
10	10_1305	T16_0mM_10-1	middleleft	2	16	0mM	0.1	147.438	NA	0.955348
10	10_539	T16_0mM_10-1	middleleft	2	16	0mM	0.1	140.438	0.436071	0.996876
10	10_1626	T16_0mM_10-1	middleleft	2	16	0mM	0.1	73.4381	0.364174	0.998782
10	10_547	T16_0mM_10-1	middleleft	2	16	0mM	0.1	68.4378	0.334542	0.99135
10	10_1831	T16_0mM_10-1	middleleft	2	16	0mM	0.1	138.438	0.45621	0.998358
10	10_2088	T16_0mM_10-1	middleleft	2	16	0mM	0.1	87.4383	0.373249	0.998516
10	10_1065	T16_0mM_10-1	middleleft	2	16	0mM	0.1	70.4378	0.385052	0.999016
10	10_1287	T16_0mM_10-1	middleleft	2	16	0mM	0.1	129.438	0.403555	0.997228
10	10_1069	T16_0mM_10-1	middleleft	2	16	0mM	0.1	147.438	NA	0.992865
10	10_1032	T16_0mM_10-1	middleleft	2	16	0mM	0.1	70.4378	0.393192	0.998857
10	10_1590	T16_0mM_10-1	middleleft	2	16	0mM	0.1	123.441	0.371847	0.99856
10	10_731	T16_0mM_10-1	middleleft	2	16	0mM	0.1	70.4378	0.373249	0.998663
10	10_825	T16_0mM_10-1	middleleft	2	16	0mM	0.1	147.438	NA	0.994695
10	10_1082	T16_0mM_10-1	middleleft	2	16	0mM	0.1	68.4378	0.382395	0.99865
10	10_829	T16_0mM_10-1	middleleft	2	16	0mM	0.1	64.4381	0.536968	0.998341
10	10_1086	T16_0mM_10-1	middleleft	2	16	0mM	0.1	139.438	0.366746	0.994715
10	10_831	T16_0mM_10-1	middleleft	2	16	0mM	0.1	136.438	0.333764	0.995997
10	10_1089	T16_0mM_10-1	middleleft	2	16	0mM	0.1	139.438	0.337956	0.992337
10	10_1349	T16_0mM_10-1	middleleft	2	16	0mM	0.1	79.4378	0.387031	0.995489
10	10_331	T16_0mM_10-1	middleleft	2	16	0mM	0.1	96.4378	0.364163	0.99917
10	10_1251	T16_0mM_10-1	middleleft	2	16	0mM	0.1	69.4381	0.387176	0.99913
10	10_1110	T16_0mM_10-1	middleleft	2	16	0mM	0.1	70.4378	0.376556	0.997934
10	10_1290	T16_0mM_10-1	middleleft	2	16	0mM	0.1	125.438	0.383537	0.998314
10	10_1116	T16_0mM_10-1	middleleft	2	16	0mM	0.1	70.4378	0.38345	0.998738
10	10_1373	T16_0mM_10-1	middleleft	2	16	0mM	0.1	131.439	0.410468	0.997755
10	10_1375	T16_0mM_10-1	middleleft	2	16	0mM	0.1	143.438	NA	0.991492
10	10_1120	T16_0mM_10-1	middleleft	2	16	0mM	0.1	134.438	0.360499	0.996525
10	10_609	T16_0mM_10-1	middleleft	2	16	0mM	0.1	68.4378	0.373914	0.999248
10	10_1892	T16_0mM_10-1	middleleft	2	16	0mM	0.1	96.4378	0.479627	0.991493
10	10_613	T16_0mM_10-1	middleleft	2	16	0mM	0.1	75.4389	0.37293	0.998864
10	10_1297	T16_0mM_10-1	middleleft	2	16	0mM	0.1	71.4394	0.377758	0.998037
10	10_1130	T16_0mM_10-1	middleleft	2	16	0mM	0.1	74.4378	0.397372	0.999237
10	10_875	T16_0mM_10-1	middleleft	2	16	0mM	0.1	129.438	0.387696	0.998061
10	10_1133	T16_0mM_10-1	middleleft	2	16	0mM	0.1	146.438	NA	0.988842
10	10_1648	T16_0mM_10-1	middleleft	2	16	0mM	0.1	127.438	0.397334	0.99616
10	10_370	T16_0mM_10-1	middleleft	2	16	0mM	0.1	72.4378	0.357498	0.999166
10	10_1342	T16_0mM_10-1	middleleft	2	16	0mM	0.1	104.438	0.440786	0.996452
10	10_1639	T16_0mM_10-1	middleleft	2	16	0mM	0.1	126.438	0.386246	0.99915
10	10_1402	T16_0mM_10-1	middleleft	2	16	0mM	0.1	123.441	0.38806	0.998475
10	10_1147	T16_0mM_10-1	middleleft	2	16	0mM	0.1	139.438	0.348994	0.994014
10	10_1149	T16_0mM_10-1	middleleft	2	16	0mM	0.1	147.438	NA	0.980988
10	10_524	T16_0mM_10-1	middleleft	2	16	0mM	0.1	67.4381	0.369898	0.998931
10	10_895	T16_0mM_10-1	middleleft	2	16	0mM	0.1	130.439	0.38112	0.998358
10	10_1152	T16_0mM_10-1	middleleft	2	16	0mM	0.1	141.439	0.436043	0.996525
10	10_1410	T16_0mM_10-1	middleleft	2	16	0mM	0.1	136.438	0.403634	0.998706
10	10_619	T16_0mM_10-1	middleleft	2	16	0mM	0.1	73.4381	0.366747	0.999634
10	10_1158	T16_0mM_10-1	middleleft	2	16	0mM	0.1	72.4378	0.384567	0.999159
10	10_1418	T16_0mM_10-1	middleleft	2	16	0mM	0.1	135.438	0.37795	0.997788
10	10_1303	T16_0mM_10-1	middleleft	2	16	0mM	0.1	69.4381	0.375024	0.998311
10	10_1165	T16_0mM_10-1	middleleft	2	16	0mM	0.1	73.4381	0.367047	0.997769
10	10_1172	T16_0mM_10-1	middleleft	2	16	0mM	0.1	131.439	0.394291	0.997891
10	10_951	T16_0mM_10-1	middleleft	2	16	0mM	0.1	146.438	NA	0.989653
10	10_1689	T16_0mM_10-1	middleleft	2	16	0mM	0.1	71.4394	0.372173	0.99812
10	10_666	T16_0mM_10-1	middleleft	2	16	0mM	0.1	130.439	0.367275	0.998593
10	10_1181	T16_0mM_10-1	middleleft	2	16	0mM	0.1	72.4378	0.371329	0.997529
10	10_926	T16_0mM_10-1	middleleft	2	16	0mM	0.1	67.4381	0.379279	0.99906
10	10_1861	T16_0mM_10-1	middleleft	2	16	0mM	0.1	132.438	0.399259	0.998023
10	10_795	T16_0mM_10-1	middleleft	2	16	0mM	0.1	70.4378	0.379319	0.999105
10	10_1188	T16_0mM_10-1	middleleft	2	16	0mM	0.1	136.438	0.416436	0.998226
10	10_1189	T16_0mM_10-1	middleleft	2	16	0mM	0.1	70.4378	0.378849	0.998659
10	10_1191	T16_0mM_10-1	middleleft	2	16	0mM	0.1	133.438	0.374023	0.99758
10	10_1709	T16_0mM_10-1	middleleft	2	16	0mM	0.1	131.439	0.39294	0.998008
10	10_1454	T16_0mM_10-1	middleleft	2	16	0mM	0.1	70.4378	0.387258	0.998672
10	10_1205	T16_0mM_10-1	middleleft	2	16	0mM	0.1	136.438	0.405012	0.997992
10	10_950	T16_0mM_10-1	middleleft	2	16	0mM	0.1	74.4378	0.377397	0.998578
10	10_1207	T16_0mM_10-1	middleleft	2	16	0mM	0.1	131.439	0.400027	0.998329
10	10_1600	T16_0mM_10-1	middleleft	2	16	0mM	0.1	131.439	0.403828	0.998575
10	10_1780	T16_0mM_10-1	middleleft	2	16	0mM	0.1	146.438	NA	0.982553
10	10_1978	T16_0mM_10-1	middleleft	2	16	0mM	0.1	81.4383	0.387873	0.996657
10	10_1012	T16_0mM_10-1	middleleft	2	16	0mM	0.1	138.438	0.393146	0.996031
10	10_1216	T16_0mM_10-1	middleleft	2	16	0mM	0.1	146.438	NA	0.98938
10	10_1474	T16_0mM_10-1	middleleft	2	16	0mM	0.1	125.438	0.38219	0.997993
10	10_2093	T16_0mM_10-1	middleleft	2	16	0mM	0.1	142.438	0.428994	0.998491
10	10_970	T16_0mM_10-1	middleleft	2	16	0mM	0.1	71.4394	0.433962	0.997623
10	10_460	T16_0mM_10-1	middleleft	2	16	0mM	0.1	137.438	NA	0.998116
10	10_1741	T16_0mM_10-1	middleleft	2	16	0mM	0.1	141.439	NA	0.997268
10	10_718	T16_0mM_10-1	middleleft	2	16	0mM	0.1	71.4394	0.369022	0.998642
10	10_1231	T16_0mM_10-1	middleleft	2	16	0mM	0.1	81.4383	0.252572	0.998202
10	10_1488	T16_0mM_10-1	middleleft	2	16	0mM	0.1	134.438	0.402179	0.9981
10	10_675	T16_0mM_10-1	middleleft	2	16	0mM	0.1	68.4378	0.410209	0.998118
10	10_1486	T16_0mM_10-1	middleleft	2	16	0mM	0.1	71.4394	0.405672	0.999349
10	10_1750	T16_0mM_10-1	middleleft	2	16	0mM	0.1	146.438	NA	0.992184
10	10_1017	T16_0mM_10-1	middleleft	2	16	0mM	0.1	148.438	NA	0.997282
10	10_719	T16_0mM_10-1	middleleft	2	16	0mM	0.1	77.4381	0.25586	0.976675
10	10_1244	T16_0mM_10-1	middleleft	2	16	0mM	0.1	71.4394	0.38784	0.998354
10	10_1502	T16_0mM_10-1	middleleft	2	16	0mM	0.1	131.439	0.387115	0.997719
10	10_991	T16_0mM_10-1	middleleft	2	16	0mM	0.1	129.438	0.40337	0.997806
10	10_1742	T16_0mM_10-1	middleleft	2	16	0mM	0.1	72.4378	0.370021	0.998744
10	10_1039	T16_0mM_10-1	middleleft	2	16	0mM	0.1	110.438	0.385782	0.998688
10	10_1260	T16_0mM_10-1	middleleft	2	16	0mM	0.1	135.438	0.39908	0.992492
10	10_1362	T16_0mM_10-1	middleleft	2	16	0mM	0.1	70.4378	0.383152	0.998986
10	10_494	T16_0mM_10-1	middleleft	2	16	0mM	0.1	69.4381	0.513091	0.998225
10	10_1295	T16_0mM_10-1	middleleft	2	16	0mM	0.1	75.4389	0.364995	0.998275
10	10_1268	T16_0mM_10-1	middleleft	2	16	0mM	0.1	123.441	0.379927	0.998492
10	10_1918	T16_0mM_10-1	middleleft	2	16	0mM	0.1	95.4378	0.298266	0.996195
10	10_761	T16_0mM_10-1	middleleft	2	16	0mM	0.1	148.438	NA	0.991194
10	10_1500	T16_0mM_10-1	middleleft	2	16	0mM	0.1	71.4394	0.367022	0.99868
10	10_1466	T16_0mM_10-1	middleleft	2	16	0mM	0.1	73.4381	0.364741	0.998515
11	11_2050	T36_0mM_10-1	bottomleft	2	36	0mM	0.1	64.4383	NA	0.972436
11	11_2056	T36_0mM_10-1	bottomleft	2	36	0mM	0.1	62.4389	NA	0.970773
11	11_2057	T36_0mM_10-1	bottomleft	2	36	0mM	0.1	62.4389	NA	0.986457
11	11_2059	T36_0mM_10-1	bottomleft	2	36	0mM	0.1	61.4383	NA	0.976939
11	11_2065	T36_0mM_10-1	bottomleft	2	36	0mM	0.1	59.4378	NA	0.992686
11	11_2070	T36_0mM_10-1	bottomleft	2	36	0mM	0.1	59.4378	0.25357	0.987631
11	11_2071	T36_0mM_10-1	bottomleft	2	36	0mM	0.1	60.4378	0.20212	0.983799
11	11_2088	T36_0mM_10-1	bottomleft	2	36	0mM	0.1	61.4383	NA	0.985928
11	11_2090	T36_0mM_10-1	bottomleft	2	36	0mM	0.1	61.4383	0.281521	0.987361
11	11_2093	T36_0mM_10-1	bottomleft	2	36	0mM	0.1	63.4378	NA	0.981202
11	11_2101	T36_0mM_10-1	bottomleft	2	36	0mM	0.1	58.4381	0.381086	0.966384
11	11_2106	T36_0mM_10-1	bottomleft	2	36	0mM	0.1	62.4389	NA	0.986817
11	11_2110	T36_0mM_10-1	bottomleft	2	36	0mM	0.1	62.4389	NA	0.98021
11	11_2114	T36_0mM_10-1	bottomleft	2	36	0mM	0.1	60.4378	0.246553	0.979843
11	11_2115	T36_0mM_10-1	bottomleft	2	36	0mM	0.1	61.4383	NA	0.975439
11	11_2123	T36_0mM_10-1	bottomleft	2	36	0mM	0.1	58.4381	0.427661	0.969014
11	11_2132	T36_0mM_10-1	bottomleft	2	36	0mM	0.1	66.4381	0.0407347	0.952716
11	11_2134	T36_0mM_10-1	bottomleft	2	36	0mM	0.1	58.4381	0.258111	0.991124
11	11_2143	T36_0mM_10-1	bottomleft	2	36	0mM	0.1	59.4378	0.238333	0.985298
11	11_2150	T36_0mM_10-1	bottomleft	2	36	0mM	0.1	62.4389	NA	0.97638
11	11_2151	T36_0mM_10-1	bottomleft	2	36	0mM	0.1	60.4378	NA	0.977264
11	11_2152	T36_0mM_10-1	bottomleft	2	36	0mM	0.1	60.4378	NA	0.980266
11	11_2156	T36_0mM_10-1	bottomleft	2	36	0mM	0.1	60.4378	0.274107	0.99209
11	11_2158	T36_0mM_10-1	bottomleft	2	36	0mM	0.1	61.4383	NA	0.982243
11	11_2165	T36_0mM_10-1	bottomleft	2	36	0mM	0.1	65.4381	NA	0.993563
11	11_2169	T36_0mM_10-1	bottomleft	2	36	0mM	0.1	61.4383	0.0905505	0.977109
11	11_2170	T36_0mM_10-1	bottomleft	2	36	0mM	0.1	60.4378	0.0805603	0.982391
11	11_2174	T36_0mM_10-1	bottomleft	2	36	0mM	0.1	60.4378	NA	0.984975
11	11_2178	T36_0mM_10-1	bottomleft	2	36	0mM	0.1	66.4381	NA	0.989328
11	11_2181	T36_0mM_10-1	bottomleft	2	36	0mM	0.1	66.4381	NA	0.976406
11	11_2183	T36_0mM_10-1	bottomleft	2	36	0mM	0.1	57.4381	0.301749	0.957946
11	11_2189	T36_0mM_10-1	bottomleft	2	36	0mM	0.1	60.4378	0.206159	0.977498
11	11_2190	T36_0mM_10-1	bottomleft	2	36	0mM	0.1	63.4378	NA	0.981787
11	11_2191	T36_0mM_10-1	bottomleft	2	36	0mM	0.1	87.4381	NA	0.953084
11	11_2195	T36_0mM_10-1	bottomleft	2	36	0mM	0.1	62.4389	NA	0.98608
11	11_2197	T36_0mM_10-1	bottomleft	2	36	0mM	0.1	57.4381	0.378579	0.959398
11	11_150	T36_0mM_10-1	bottomleft	2	36	0mM	0.1	71.4392	0.330504	0.989409
11	11_2199	T36_0mM_10-1	bottomleft	2	36	0mM	0.1	65.4381	NA	0.993899
11	11_2203	T36_0mM_10-1	bottomleft	2	36	0mM	0.1	61.4383	NA	0.976778
11	11_2209	T36_0mM_10-1	bottomleft	2	36	0mM	0.1	58.4381	0.226004	0.956476
11	11_2211	T36_0mM_10-1	bottomleft	2	36	0mM	0.1	57.4381	0.422097	0.970656
11	11_2213	T36_0mM_10-1	bottomleft	2	36	0mM	0.1	60.4378	0.126902	0.981366
11	11_2216	T36_0mM_10-1	bottomleft	2	36	0mM	0.1	60.4378	0.407088	0.970492
11	11_2217	T36_0mM_10-1	bottomleft	2	36	0mM	0.1	65.4381	NA	0.983849
11	11_2219	T36_0mM_10-1	bottomleft	2	36	0mM	0.1	59.4378	0.432182	0.95327
11	11_173	T36_0mM_10-1	bottomleft	2	36	0mM	0.1	71.4392	NA	0.955198
11	11_2222	T36_0mM_10-1	bottomleft	2	36	0mM	0.1	84.4381	NA	0.954223
11	11_2228	T36_0mM_10-1	bottomleft	2	36	0mM	0.1	61.4383	NA	0.966774
11	11_2231	T36_0mM_10-1	bottomleft	2	36	0mM	0.1	63.4378	NA	0.979038
11	11_2237	T36_0mM_10-1	bottomleft	2	36	0mM	0.1	56.4381	0.246506	0.995189
11	11_2240	T36_0mM_10-1	bottomleft	2	36	0mM	0.1	60.4378	0.33841	0.979068
11	11_2242	T36_0mM_10-1	bottomleft	2	36	0mM	0.1	62.4389	NA	0.982887
11	11_2244	T36_0mM_10-1	bottomleft	2	36	0mM	0.1	59.4378	NA	0.97418
11	11_2245	T36_0mM_10-1	bottomleft	2	36	0mM	0.1	62.4389	NA	0.982229
11	11_2247	T36_0mM_10-1	bottomleft	2	36	0mM	0.1	60.4378	NA	0.977021
11	11_208	T36_0mM_10-1	bottomleft	2	36	0mM	0.1	69.4378	NA	0.980705
11	11_2257	T36_0mM_10-1	bottomleft	2	36	0mM	0.1	60.4378	NA	0.973638
11	11_2258	T36_0mM_10-1	bottomleft	2	36	0mM	0.1	65.4381	NA	0.973051
11	11_2259	T36_0mM_10-1	bottomleft	2	36	0mM	0.1	66.4381	NA	0.983704
11	11_2260	T36_0mM_10-1	bottomleft	2	36	0mM	0.1	61.4383	NA	0.986378
11	11_2261	T36_0mM_10-1	bottomleft	2	36	0mM	0.1	77.4381	NA	0.979557
11	11_214	T36_0mM_10-1	bottomleft	2	36	0mM	0.1	70.4381	0.28321	0.972301
11	11_2263	T36_0mM_10-1	bottomleft	2	36	0mM	0.1	60.4378	0.22179	0.984698
11	11_2264	T36_0mM_10-1	bottomleft	2	36	0mM	0.1	62.4389	NA	0.976994
11	11_2265	T36_0mM_10-1	bottomleft	2	36	0mM	0.1	61.4383	NA	0.981367
11	11_220	T36_0mM_10-1	bottomleft	2	36	0mM	0.1	84.4381	0.0721661	0.959252
11	11_2269	T36_0mM_10-1	bottomleft	2	36	0mM	0.1	61.4383	NA	0.988033
11	11_2273	T36_0mM_10-1	bottomleft	2	36	0mM	0.1	65.4381	0.0882613	0.983512
11	11_2274	T36_0mM_10-1	bottomleft	2	36	0mM	0.1	62.4389	NA	0.971644
11	11_2275	T36_0mM_10-1	bottomleft	2	36	0mM	0.1	68.4378	NA	0.983645
11	11_2277	T36_0mM_10-1	bottomleft	2	36	0mM	0.1	60.4378	NA	0.978554
11	11_2279	T36_0mM_10-1	bottomleft	2	36	0mM	0.1	64.4383	NA	0.985688
11	11_2280	T36_0mM_10-1	bottomleft	2	36	0mM	0.1	65.4381	NA	0.971705
11	11_2283	T36_0mM_10-1	bottomleft	2	36	0mM	0.1	60.4378	NA	0.975011
11	11_2285	T36_0mM_10-1	bottomleft	2	36	0mM	0.1	63.4378	NA	0.969963
11	11_241	T36_0mM_10-1	bottomleft	2	36	0mM	0.1	64.4383	0.264446	0.986966
11	11_2292	T36_0mM_10-1	bottomleft	2	36	0mM	0.1	60.4378	NA	0.994054
11	11_2293	T36_0mM_10-1	bottomleft	2	36	0mM	0.1	71.4392	-0.100624	0.964176
11	11_2294	T36_0mM_10-1	bottomleft	2	36	0mM	0.1	60.4378	NA	0.982301
11	11_2296	T36_0mM_10-1	bottomleft	2	36	0mM	0.1	57.4381	0.230374	0.991611
11	11_2299	T36_0mM_10-1	bottomleft	2	36	0mM	0.1	59.4378	NA	0.983021
11	11_2300	T36_0mM_10-1	bottomleft	2	36	0mM	0.1	59.4378	NA	0.972414
11	11_255	T36_0mM_10-1	bottomleft	2	36	0mM	0.1	71.4392	NA	0.96575
11	11_2306	T36_0mM_10-1	bottomleft	2	36	0mM	0.1	62.4389	NA	0.983555
11	11_263	T36_0mM_10-1	bottomleft	2	36	0mM	0.1	63.4378	0.300506	0.971666
11	11_2312	T36_0mM_10-1	bottomleft	2	36	0mM	0.1	60.4378	0.134124	0.99195
11	11_2317	T36_0mM_10-1	bottomleft	2	36	0mM	0.1	61.4383	NA	0.983631
11	11_2320	T36_0mM_10-1	bottomleft	2	36	0mM	0.1	61.4383	NA	0.987375
11	11_274	T36_0mM_10-1	bottomleft	2	36	0mM	0.1	64.4383	0.280955	0.983032
11	11_276	T36_0mM_10-1	bottomleft	2	36	0mM	0.1	61.4383	0.319518	0.984088
11	11_282	T36_0mM_10-1	bottomleft	2	36	0mM	0.1	68.4378	NA	0.976893
11	11_287	T36_0mM_10-1	bottomleft	2	36	0mM	0.1	65.4381	0.323001	0.984439
11	11_2338	T36_0mM_10-1	bottomleft	2	36	0mM	0.1	64.4383	NA	0.980265
11	11_292	T36_0mM_10-1	bottomleft	2	36	0mM	0.1	62.4389	0.30458	0.986828
11	11_2344	T36_0mM_10-1	bottomleft	2	36	0mM	0.1	63.4378	NA	0.988748
11	11_2346	T36_0mM_10-1	bottomleft	2	36	0mM	0.1	64.4383	NA	0.989545
11	11_2351	T36_0mM_10-1	bottomleft	2	36	0mM	0.1	62.4389	NA	0.996745
11	11_308	T36_0mM_10-1	bottomleft	2	36	0mM	0.1	66.4381	0.279559	0.977792
11	11_310	T36_0mM_10-1	bottomleft	2	36	0mM	0.1	66.4381	0.251224	0.968076
11	11_2360	T36_0mM_10-1	bottomleft	2	36	0mM	0.1	61.4383	NA	0.983458
11	11_2361	T36_0mM_10-1	bottomleft	2	36	0mM	0.1	66.4381	NA	0.989
11	11_316	T36_0mM_10-1	bottomleft	2	36	0mM	0.1	64.4383	0.313772	0.983431
11	11_325	T36_0mM_10-1	bottomleft	2	36	0mM	0.1	63.4378	0.335257	0.987572
11	11_2383	T36_0mM_10-1	bottomleft	2	36	0mM	0.1	60.4378	0.216874	0.994791
11	11_2385	T36_0mM_10-1	bottomleft	2	36	0mM	0.1	61.4383	NA	0.989312
11	11_338	T36_0mM_10-1	bottomleft	2	36	0mM	0.1	63.4378	0.270819	0.964407
11	11_2393	T36_0mM_10-1	bottomleft	2	36	0mM	0.1	58.4381	0.205758	0.987681
11	11_348	T36_0mM_10-1	bottomleft	2	36	0mM	0.1	67.4383	0.345662	0.983562
11	11_349	T36_0mM_10-1	bottomleft	2	36	0mM	0.1	63.4378	0.264483	0.966715
11	11_351	T36_0mM_10-1	bottomleft	2	36	0mM	0.1	62.4389	0.291671	0.984636
11	11_352	T36_0mM_10-1	bottomleft	2	36	0mM	0.1	65.4381	0.296891	0.97904
11	11_353	T36_0mM_10-1	bottomleft	2	36	0mM	0.1	63.4378	0.325338	0.984118
11	11_383	T36_0mM_10-1	bottomleft	2	36	0mM	0.1	65.4381	0.293985	0.97818
11	11_387	T36_0mM_10-1	bottomleft	2	36	0mM	0.1	63.4378	0.302377	0.983292
11	11_389	T36_0mM_10-1	bottomleft	2	36	0mM	0.1	64.4383	0.292149	0.979487
11	11_390	T36_0mM_10-1	bottomleft	2	36	0mM	0.1	64.4383	0.316836	0.981444
11	11_2441	T36_0mM_10-1	bottomleft	2	36	0mM	0.1	62.4389	NA	0.989659
11	11_396	T36_0mM_10-1	bottomleft	2	36	0mM	0.1	65.4381	0.245968	0.956645
11	11_399	T36_0mM_10-1	bottomleft	2	36	0mM	0.1	65.4381	0.261339	0.970651
11	11_402	T36_0mM_10-1	bottomleft	2	36	0mM	0.1	59.4378	0.399481	0.970023
11	11_403	T36_0mM_10-1	bottomleft	2	36	0mM	0.1	64.4383	0.319958	0.984687
11	11_404	T36_0mM_10-1	bottomleft	2	36	0mM	0.1	59.4378	0.546649	0.972349
11	11_407	T36_0mM_10-1	bottomleft	2	36	0mM	0.1	58.4381	0.592358	0.961582
11	11_418	T36_0mM_10-1	bottomleft	2	36	0mM	0.1	65.4381	0.292623	0.97531
11	11_426	T36_0mM_10-1	bottomleft	2	36	0mM	0.1	61.4383	0.339696	0.988397
11	11_429	T36_0mM_10-1	bottomleft	2	36	0mM	0.1	68.4378	NA	0.982363
11	11_436	T36_0mM_10-1	bottomleft	2	36	0mM	0.1	62.4389	0.30782	0.983386
11	11_440	T36_0mM_10-1	bottomleft	2	36	0mM	0.1	68.4378	0.25987	0.985969
11	11_443	T36_0mM_10-1	bottomleft	2	36	0mM	0.1	62.4389	0.261736	0.991911
11	11_444	T36_0mM_10-1	bottomleft	2	36	0mM	0.1	67.4383	0.292541	0.97727
11	11_445	T36_0mM_10-1	bottomleft	2	36	0mM	0.1	59.4378	0.41338	0.980958
11	11_2494	T36_0mM_10-1	bottomleft	2	36	0mM	0.1	66.4381	NA	0.987616
11	11_447	T36_0mM_10-1	bottomleft	2	36	0mM	0.1	67.4383	0.280009	0.97551
11	11_448	T36_0mM_10-1	bottomleft	2	36	0mM	0.1	66.4381	0.276421	0.980331
11	11_450	T36_0mM_10-1	bottomleft	2	36	0mM	0.1	65.4381	0.335083	0.98519
11	11_451	T36_0mM_10-1	bottomleft	2	36	0mM	0.1	62.4389	0.364988	0.991106
11	11_452	T36_0mM_10-1	bottomleft	2	36	0mM	0.1	63.4378	0.351197	0.987954
11	11_457	T36_0mM_10-1	bottomleft	2	36	0mM	0.1	75.4378	NA	0.979548
11	11_461	T36_0mM_10-1	bottomleft	2	36	0mM	0.1	69.4378	NA	0.986928
11	11_462	T36_0mM_10-1	bottomleft	2	36	0mM	0.1	62.4389	0.197548	0.96272
11	11_464	T36_0mM_10-1	bottomleft	2	36	0mM	0.1	63.4378	0.319776	0.98554
11	11_465	T36_0mM_10-1	bottomleft	2	36	0mM	0.1	63.4378	0.375031	0.988042
11	11_467	T36_0mM_10-1	bottomleft	2	36	0mM	0.1	62.4389	0.324228	0.98668
11	11_468	T36_0mM_10-1	bottomleft	2	36	0mM	0.1	66.4381	0.31588	0.988691
11	11_470	T36_0mM_10-1	bottomleft	2	36	0mM	0.1	65.4381	0.346679	0.984296
11	11_472	T36_0mM_10-1	bottomleft	2	36	0mM	0.1	61.4383	0.341522	0.991144
11	11_2198	T36_0mM_10-1	bottomleft	2	36	0mM	0.1	62.4389	NA	0.977953
11	11_485	T36_0mM_10-1	bottomleft	2	36	0mM	0.1	62.4389	0.325875	0.989791
11	11_492	T36_0mM_10-1	bottomleft	2	36	0mM	0.1	62.4389	0.370499	0.991633
11	11_496	T36_0mM_10-1	bottomleft	2	36	0mM	0.1	66.4381	0.247719	0.984577
11	11_499	T36_0mM_10-1	bottomleft	2	36	0mM	0.1	65.4381	0.293753	0.992064
11	11_500	T36_0mM_10-1	bottomleft	2	36	0mM	0.1	68.4378	NA	0.989604
11	11_502	T36_0mM_10-1	bottomleft	2	36	0mM	0.1	65.4381	0.283211	0.987628
11	11_503	T36_0mM_10-1	bottomleft	2	36	0mM	0.1	63.4378	0.393651	0.99048
11	11_507	T36_0mM_10-1	bottomleft	2	36	0mM	0.1	59.4378	0.309332	0.986295
11	11_2557	T36_0mM_10-1	bottomleft	2	36	0mM	0.1	76.4378	NA	0.96632
11	11_2559	T36_0mM_10-1	bottomleft	2	36	0mM	0.1	67.4383	NA	0.974739
11	11_2560	T36_0mM_10-1	bottomleft	2	36	0mM	0.1	72.4381	NA	0.95134
11	11_522	T36_0mM_10-1	bottomleft	2	36	0mM	0.1	64.4383	0.427095	0.992624
11	11_523	T36_0mM_10-1	bottomleft	2	36	0mM	0.1	65.4381	0.317228	0.985755
11	11_524	T36_0mM_10-1	bottomleft	2	36	0mM	0.1	66.4381	0.206578	0.987183
11	11_528	T36_0mM_10-1	bottomleft	2	36	0mM	0.1	63.4378	0.315201	0.986339
11	11_531	T36_0mM_10-1	bottomleft	2	36	0mM	0.1	63.4378	0.39025	0.992366
11	11_534	T36_0mM_10-1	bottomleft	2	36	0mM	0.1	64.4383	0.355428	0.993317
11	11_536	T36_0mM_10-1	bottomleft	2	36	0mM	0.1	63.4378	0.373181	0.988037
11	11_538	T36_0mM_10-1	bottomleft	2	36	0mM	0.1	59.4378	0.488712	0.961895
11	11_542	T36_0mM_10-1	bottomleft	2	36	0mM	0.1	62.4389	0.351327	0.990481
11	11_543	T36_0mM_10-1	bottomleft	2	36	0mM	0.1	63.4378	0.383137	0.991069
11	11_558	T36_0mM_10-1	bottomleft	2	36	0mM	0.1	68.4378	NA	0.993468
11	11_570	T36_0mM_10-1	bottomleft	2	36	0mM	0.1	66.4381	0.207744	0.989481
11	11_573	T36_0mM_10-1	bottomleft	2	36	0mM	0.1	60.4378	0.251127	0.986338
11	11_578	T36_0mM_10-1	bottomleft	2	36	0mM	0.1	61.4383	0.306448	0.987398
11	11_580	T36_0mM_10-1	bottomleft	2	36	0mM	0.1	65.4381	0.392494	0.992128
11	11_588	T36_0mM_10-1	bottomleft	2	36	0mM	0.1	64.4383	0.34545	0.990353
11	11_592	T36_0mM_10-1	bottomleft	2	36	0mM	0.1	58.4381	0.258017	0.988578
11	11_593	T36_0mM_10-1	bottomleft	2	36	0mM	0.1	62.4389	0.36083	0.992643
11	11_595	T36_0mM_10-1	bottomleft	2	36	0mM	0.1	64.4383	0.585546	0.977166
11	11_601	T36_0mM_10-1	bottomleft	2	36	0mM	0.1	67.4383	NA	0.977396
11	11_605	T36_0mM_10-1	bottomleft	2	36	0mM	0.1	65.4381	0.306915	0.989228
11	11_610	T36_0mM_10-1	bottomleft	2	36	0mM	0.1	66.4381	0.320513	0.988688
11	11_611	T36_0mM_10-1	bottomleft	2	36	0mM	0.1	73.4381	NA	0.971775
11	11_615	T36_0mM_10-1	bottomleft	2	36	0mM	0.1	60.4378	0.347713	0.987005
11	11_2492	T36_0mM_10-1	bottomleft	2	36	0mM	0.1	65.4381	NA	0.988244
11	11_621	T36_0mM_10-1	bottomleft	2	36	0mM	0.1	64.4383	0.391706	0.985673
11	11_623	T36_0mM_10-1	bottomleft	2	36	0mM	0.1	66.4381	0.418364	0.997601
11	11_624	T36_0mM_10-1	bottomleft	2	36	0mM	0.1	63.4378	0.35395	0.98922
11	11_628	T36_0mM_10-1	bottomleft	2	36	0mM	0.1	59.4378	0.349796	0.990483
11	11_629	T36_0mM_10-1	bottomleft	2	36	0mM	0.1	72.4381	0.593521	0.956236
11	11_630	T36_0mM_10-1	bottomleft	2	36	0mM	0.1	62.4389	0.343374	0.989467
11	11_631	T36_0mM_10-1	bottomleft	2	36	0mM	0.1	64.4383	0.392773	0.992477
11	11_632	T36_0mM_10-1	bottomleft	2	36	0mM	0.1	61.4383	0.330652	0.989939
11	11_638	T36_0mM_10-1	bottomleft	2	36	0mM	0.1	61.4383	0.358035	0.989966
11	11_643	T36_0mM_10-1	bottomleft	2	36	0mM	0.1	60.4378	0.844565	0.98828
11	11_647	T36_0mM_10-1	bottomleft	2	36	0mM	0.1	61.4383	0.420514	0.99452
11	11_651	T36_0mM_10-1	bottomleft	2	36	0mM	0.1	59.4378	0.369935	0.98817
11	11_652	T36_0mM_10-1	bottomleft	2	36	0mM	0.1	65.4381	0.431935	0.994488
11	11_656	T36_0mM_10-1	bottomleft	2	36	0mM	0.1	60.4378	0.68166	0.988474
11	11_657	T36_0mM_10-1	bottomleft	2	36	0mM	0.1	63.4378	0.404011	0.988879
11	11_658	T36_0mM_10-1	bottomleft	2	36	0mM	0.1	65.4381	0.410262	0.995513
11	11_659	T36_0mM_10-1	bottomleft	2	36	0mM	0.1	61.4383	0.289772	0.988124
11	11_661	T36_0mM_10-1	bottomleft	2	36	0mM	0.1	61.4383	0.327374	0.99337
11	11_666	T36_0mM_10-1	bottomleft	2	36	0mM	0.1	62.4389	0.317393	0.984414
11	11_674	T36_0mM_10-1	bottomleft	2	36	0mM	0.1	62.4389	0.341903	0.992345
11	11_683	T36_0mM_10-1	bottomleft	2	36	0mM	0.1	71.4392	NA	0.973236
11	11_689	T36_0mM_10-1	bottomleft	2	36	0mM	0.1	60.4378	0.320952	0.988316
11	11_693	T36_0mM_10-1	bottomleft	2	36	0mM	0.1	60.4378	0.733268	0.980954
11	11_696	T36_0mM_10-1	bottomleft	2	36	0mM	0.1	65.4381	0.370506	0.9945
11	11_704	T36_0mM_10-1	bottomleft	2	36	0mM	0.1	64.4383	0.402574	0.991492
11	11_707	T36_0mM_10-1	bottomleft	2	36	0mM	0.1	62.4389	0.426728	0.997542
11	11_711	T36_0mM_10-1	bottomleft	2	36	0mM	0.1	61.4383	0.343329	0.990593
11	11_714	T36_0mM_10-1	bottomleft	2	36	0mM	0.1	59.4378	0.591603	0.976809
11	11_728	T36_0mM_10-1	bottomleft	2	36	0mM	0.1	63.4378	0.382254	0.990119
11	11_731	T36_0mM_10-1	bottomleft	2	36	0mM	0.1	59.4378	0.503704	0.969287
11	11_737	T36_0mM_10-1	bottomleft	2	36	0mM	0.1	61.4383	0.345727	0.992421
11	11_738	T36_0mM_10-1	bottomleft	2	36	0mM	0.1	60.4378	0.347519	0.992352
11	11_740	T36_0mM_10-1	bottomleft	2	36	0mM	0.1	61.4383	0.371923	0.992836
11	11_743	T36_0mM_10-1	bottomleft	2	36	0mM	0.1	63.4378	0.382491	0.994325
11	11_746	T36_0mM_10-1	bottomleft	2	36	0mM	0.1	63.4378	0.57042	0.997863
11	11_748	T36_0mM_10-1	bottomleft	2	36	0mM	0.1	63.4378	0.448475	0.992998
11	11_749	T36_0mM_10-1	bottomleft	2	36	0mM	0.1	58.4381	0.55766	0.9799
11	11_755	T36_0mM_10-1	bottomleft	2	36	0mM	0.1	63.4378	0.351836	0.990589
11	11_756	T36_0mM_10-1	bottomleft	2	36	0mM	0.1	64.4383	0.388723	0.990125
11	11_759	T36_0mM_10-1	bottomleft	2	36	0mM	0.1	59.4378	0.478879	0.975973
11	11_761	T36_0mM_10-1	bottomleft	2	36	0mM	0.1	59.4378	0.364248	0.992434
11	11_765	T36_0mM_10-1	bottomleft	2	36	0mM	0.1	64.4383	0.29746	0.989449
11	11_766	T36_0mM_10-1	bottomleft	2	36	0mM	0.1	66.4381	NA	0.991085
11	11_768	T36_0mM_10-1	bottomleft	2	36	0mM	0.1	64.4383	0.313253	0.989745
11	11_776	T36_0mM_10-1	bottomleft	2	36	0mM	0.1	61.4383	0.431731	0.995714
11	11_778	T36_0mM_10-1	bottomleft	2	36	0mM	0.1	61.4383	0.402166	0.995213
11	11_785	T36_0mM_10-1	bottomleft	2	36	0mM	0.1	63.4378	0.396987	0.992096
11	11_787	T36_0mM_10-1	bottomleft	2	36	0mM	0.1	61.4383	0.410962	0.996901
11	11_789	T36_0mM_10-1	bottomleft	2	36	0mM	0.1	62.4389	0.401076	0.994048
11	11_794	T36_0mM_10-1	bottomleft	2	36	0mM	0.1	59.4378	0.385687	0.993535
11	11_803	T36_0mM_10-1	bottomleft	2	36	0mM	0.1	73.4381	NA	0.95438
11	11_806	T36_0mM_10-1	bottomleft	2	36	0mM	0.1	60.4378	0.459651	0.96714
11	11_807	T36_0mM_10-1	bottomleft	2	36	0mM	0.1	60.4378	0.400489	0.987144
11	11_808	T36_0mM_10-1	bottomleft	2	36	0mM	0.1	68.4378	0.175348	0.967204
11	11_812	T36_0mM_10-1	bottomleft	2	36	0mM	0.1	61.4383	0.376381	0.995486
11	11_813	T36_0mM_10-1	bottomleft	2	36	0mM	0.1	59.4378	0.420978	0.998065
11	11_828	T36_0mM_10-1	bottomleft	2	36	0mM	0.1	61.4383	0.387115	0.99483
11	11_833	T36_0mM_10-1	bottomleft	2	36	0mM	0.1	61.4383	0.40568	0.997011
11	11_837	T36_0mM_10-1	bottomleft	2	36	0mM	0.1	66.4381	NA	0.988227
11	11_838	T36_0mM_10-1	bottomleft	2	36	0mM	0.1	62.4389	0.412184	0.993623
11	11_839	T36_0mM_10-1	bottomleft	2	36	0mM	0.1	61.4383	0.574399	0.967516
11	11_842	T36_0mM_10-1	bottomleft	2	36	0mM	0.1	62.4389	0.36381	0.994992
11	11_845	T36_0mM_10-1	bottomleft	2	36	0mM	0.1	63.4378	0.427252	0.993455
11	11_848	T36_0mM_10-1	bottomleft	2	36	0mM	0.1	61.4383	0.430486	0.99618
11	11_852	T36_0mM_10-1	bottomleft	2	36	0mM	0.1	63.4378	0.393531	0.992854
11	11_858	T36_0mM_10-1	bottomleft	2	36	0mM	0.1	64.4383	0.505357	0.997191
11	11_864	T36_0mM_10-1	bottomleft	2	36	0mM	0.1	59.4378	0.457523	0.993592
11	11_865	T36_0mM_10-1	bottomleft	2	36	0mM	0.1	62.4389	0.350376	0.991767
11	11_866	T36_0mM_10-1	bottomleft	2	36	0mM	0.1	62.4389	0.360315	0.99379
11	11_889	T36_0mM_10-1	bottomleft	2	36	0mM	0.1	62.4389	0.400327	0.993321
11	11_892	T36_0mM_10-1	bottomleft	2	36	0mM	0.1	63.4378	0.34664	0.995663
11	11_896	T36_0mM_10-1	bottomleft	2	36	0mM	0.1	61.4383	0.403738	0.99729
11	11_897	T36_0mM_10-1	bottomleft	2	36	0mM	0.1	60.4378	0.393365	0.995837
11	11_901	T36_0mM_10-1	bottomleft	2	36	0mM	0.1	60.4378	0.389461	0.992431
11	11_905	T36_0mM_10-1	bottomleft	2	36	0mM	0.1	59.4378	0.540027	0.983529
11	11_907	T36_0mM_10-1	bottomleft	2	36	0mM	0.1	66.4381	NA	0.998139
11	11_909	T36_0mM_10-1	bottomleft	2	36	0mM	0.1	63.4378	0.659596	0.989132
11	11_913	T36_0mM_10-1	bottomleft	2	36	0mM	0.1	61.4383	0.381744	0.995296
11	11_2311	T36_0mM_10-1	bottomleft	2	36	0mM	0.1	60.4378	NA	0.979879
11	11_933	T36_0mM_10-1	bottomleft	2	36	0mM	0.1	72.4381	NA	0.997762
11	11_935	T36_0mM_10-1	bottomleft	2	36	0mM	0.1	62.4389	0.381734	0.997012
11	11_943	T36_0mM_10-1	bottomleft	2	36	0mM	0.1	61.4383	0.369091	0.995335
11	11_947	T36_0mM_10-1	bottomleft	2	36	0mM	0.1	61.4383	0.406234	0.997087
11	11_950	T36_0mM_10-1	bottomleft	2	36	0mM	0.1	61.4383	0.407767	0.997132
11	11_958	T36_0mM_10-1	bottomleft	2	36	0mM	0.1	65.4381	0.176324	0.994364
11	11_961	T36_0mM_10-1	bottomleft	2	36	0mM	0.1	62.4389	0.422341	0.994517
11	11_962	T36_0mM_10-1	bottomleft	2	36	0mM	0.1	61.4383	0.370457	0.991135
11	11_969	T36_0mM_10-1	bottomleft	2	36	0mM	0.1	72.4381	NA	0.996648
11	11_972	T36_0mM_10-1	bottomleft	2	36	0mM	0.1	61.4383	0.391404	0.995707
11	11_975	T36_0mM_10-1	bottomleft	2	36	0mM	0.1	63.4378	0.404899	0.994684
11	11_985	T36_0mM_10-1	bottomleft	2	36	0mM	0.1	57.4381	0.445156	0.990159
11	11_986	T36_0mM_10-1	bottomleft	2	36	0mM	0.1	62.4389	0.448529	0.995425
11	11_988	T36_0mM_10-1	bottomleft	2	36	0mM	0.1	61.4383	0.430855	0.994591
11	11_991	T36_0mM_10-1	bottomleft	2	36	0mM	0.1	60.4378	0.405204	0.995989
11	11_992	T36_0mM_10-1	bottomleft	2	36	0mM	0.1	61.4383	0.417039	0.995791
11	11_993	T36_0mM_10-1	bottomleft	2	36	0mM	0.1	61.4383	0.420465	0.996945
11	11_995	T36_0mM_10-1	bottomleft	2	36	0mM	0.1	60.4378	0.368025	0.993759
11	11_996	T36_0mM_10-1	bottomleft	2	36	0mM	0.1	60.4378	0.386593	0.996026
11	11_998	T36_0mM_10-1	bottomleft	2	36	0mM	0.1	61.4383	0.376637	0.994703
11	11_1005	T36_0mM_10-1	bottomleft	2	36	0mM	0.1	60.4378	0.388639	0.994912
11	11_1006	T36_0mM_10-1	bottomleft	2	36	0mM	0.1	60.4378	0.56578	0.986913
11	11_1012	T36_0mM_10-1	bottomleft	2	36	0mM	0.1	61.4383	0.396273	0.996266
11	11_1014	T36_0mM_10-1	bottomleft	2	36	0mM	0.1	62.4389	0.389801	0.992467
11	11_1022	T36_0mM_10-1	bottomleft	2	36	0mM	0.1	65.4381	NA	0.972902
11	11_1023	T36_0mM_10-1	bottomleft	2	36	0mM	0.1	61.4383	0.359728	0.995403
11	11_1029	T36_0mM_10-1	bottomleft	2	36	0mM	0.1	64.4383	NA	0.997117
11	11_1030	T36_0mM_10-1	bottomleft	2	36	0mM	0.1	55.4389	0.506346	0.980487
11	11_1031	T36_0mM_10-1	bottomleft	2	36	0mM	0.1	62.4389	0.390791	0.994031
11	11_1043	T36_0mM_10-1	bottomleft	2	36	0mM	0.1	65.4381	NA	0.997042
11	11_1044	T36_0mM_10-1	bottomleft	2	36	0mM	0.1	63.4378	0.468181	0.993799
11	11_1045	T36_0mM_10-1	bottomleft	2	36	0mM	0.1	64.4383	NA	0.994434
11	11_1054	T36_0mM_10-1	bottomleft	2	36	0mM	0.1	61.4383	0.426909	0.998174
11	11_1055	T36_0mM_10-1	bottomleft	2	36	0mM	0.1	60.4378	0.41824	0.997278
11	11_1056	T36_0mM_10-1	bottomleft	2	36	0mM	0.1	66.4381	NA	0.988756
11	11_1057	T36_0mM_10-1	bottomleft	2	36	0mM	0.1	62.4389	0.485502	0.99522
11	11_1058	T36_0mM_10-1	bottomleft	2	36	0mM	0.1	69.4378	NA	0.983744
11	11_1059	T36_0mM_10-1	bottomleft	2	36	0mM	0.1	66.4381	NA	0.992955
11	11_1061	T36_0mM_10-1	bottomleft	2	36	0mM	0.1	61.4383	0.430237	0.996511
11	11_1075	T36_0mM_10-1	bottomleft	2	36	0mM	0.1	59.4378	0.486992	0.970048
11	11_1076	T36_0mM_10-1	bottomleft	2	36	0mM	0.1	66.4381	NA	0.995906
11	11_521	T36_0mM_10-1	bottomleft	2	36	0mM	0.1	55.4389	0.417393	0.97558
11	11_1090	T36_0mM_10-1	bottomleft	2	36	0mM	0.1	61.4383	0.41304	0.991097
11	11_1092	T36_0mM_10-1	bottomleft	2	36	0mM	0.1	60.4378	0.44005	0.994683
11	11_1094	T36_0mM_10-1	bottomleft	2	36	0mM	0.1	68.4378	NA	0.996737
11	11_1097	T36_0mM_10-1	bottomleft	2	36	0mM	0.1	57.4381	0.550373	0.976195
11	11_1099	T36_0mM_10-1	bottomleft	2	36	0mM	0.1	68.4378	NA	0.964044
11	11_1104	T36_0mM_10-1	bottomleft	2	36	0mM	0.1	55.4389	0.339133	0.997906
11	11_1106	T36_0mM_10-1	bottomleft	2	36	0mM	0.1	58.4381	0.407887	0.997471
11	11_1109	T36_0mM_10-1	bottomleft	2	36	0mM	0.1	64.4383	0.355846	0.992477
11	11_1111	T36_0mM_10-1	bottomleft	2	36	0mM	0.1	64.4383	NA	0.990415
11	11_1112	T36_0mM_10-1	bottomleft	2	36	0mM	0.1	61.4383	0.349148	0.996616
11	11_1113	T36_0mM_10-1	bottomleft	2	36	0mM	0.1	63.4378	0.339105	0.991202
11	11_1114	T36_0mM_10-1	bottomleft	2	36	0mM	0.1	63.4378	0.403655	0.998038
11	11_1117	T36_0mM_10-1	bottomleft	2	36	0mM	0.1	59.4378	0.424373	0.996074
11	11_1118	T36_0mM_10-1	bottomleft	2	36	0mM	0.1	62.4389	0.425188	0.99832
11	11_1119	T36_0mM_10-1	bottomleft	2	36	0mM	0.1	64.4383	NA	0.991527
11	11_1124	T36_0mM_10-1	bottomleft	2	36	0mM	0.1	67.4383	NA	0.992559
11	11_1132	T36_0mM_10-1	bottomleft	2	36	0mM	0.1	63.4378	0.392388	0.994445
11	11_1135	T36_0mM_10-1	bottomleft	2	36	0mM	0.1	65.4381	NA	0.987383
11	11_1143	T36_0mM_10-1	bottomleft	2	36	0mM	0.1	68.4378	NA	0.995335
11	11_1144	T36_0mM_10-1	bottomleft	2	36	0mM	0.1	70.4381	NA	0.978591
11	11_1147	T36_0mM_10-1	bottomleft	2	36	0mM	0.1	60.4378	0.398657	0.998008
11	11_1148	T36_0mM_10-1	bottomleft	2	36	0mM	0.1	62.4389	0.415756	0.998079
11	11_1150	T36_0mM_10-1	bottomleft	2	36	0mM	0.1	61.4383	0.393129	0.991362
11	11_1151	T36_0mM_10-1	bottomleft	2	36	0mM	0.1	57.4381	0.440536	0.980935
11	11_1159	T36_0mM_10-1	bottomleft	2	36	0mM	0.1	58.4381	0.375014	0.992869
11	11_1161	T36_0mM_10-1	bottomleft	2	36	0mM	0.1	62.4389	0.30817	0.994707
11	11_1163	T36_0mM_10-1	bottomleft	2	36	0mM	0.1	62.4389	0.375021	0.994869
11	11_1164	T36_0mM_10-1	bottomleft	2	36	0mM	0.1	66.4381	NA	0.967447
11	11_1166	T36_0mM_10-1	bottomleft	2	36	0mM	0.1	62.4389	0.374548	0.997914
11	11_1172	T36_0mM_10-1	bottomleft	2	36	0mM	0.1	62.4389	0.405556	0.994793
11	11_1174	T36_0mM_10-1	bottomleft	2	36	0mM	0.1	58.4381	0.406721	0.99865
11	11_1178	T36_0mM_10-1	bottomleft	2	36	0mM	0.1	58.4381	0.376308	0.994083
11	11_1183	T36_0mM_10-1	bottomleft	2	36	0mM	0.1	61.4383	0.447184	0.981409
11	11_1186	T36_0mM_10-1	bottomleft	2	36	0mM	0.1	68.4378	NA	0.979776
11	11_1188	T36_0mM_10-1	bottomleft	2	36	0mM	0.1	61.4383	0.406898	0.996391
11	11_1190	T36_0mM_10-1	bottomleft	2	36	0mM	0.1	73.4381	NA	0.994392
11	11_1195	T36_0mM_10-1	bottomleft	2	36	0mM	0.1	59.4378	0.40757	0.996613
11	11_1199	T36_0mM_10-1	bottomleft	2	36	0mM	0.1	65.4381	NA	0.982345
11	11_1202	T36_0mM_10-1	bottomleft	2	36	0mM	0.1	55.4389	0.551119	0.980876
11	11_1203	T36_0mM_10-1	bottomleft	2	36	0mM	0.1	61.4383	0.428139	0.997043
11	11_1205	T36_0mM_10-1	bottomleft	2	36	0mM	0.1	60.4378	0.497397	0.967871
11	11_1206	T36_0mM_10-1	bottomleft	2	36	0mM	0.1	68.4378	0.820709	0.95532
11	11_1207	T36_0mM_10-1	bottomleft	2	36	0mM	0.1	61.4383	0.454317	0.974471
11	11_1208	T36_0mM_10-1	bottomleft	2	36	0mM	0.1	63.4378	0.407837	0.995869
11	11_1213	T36_0mM_10-1	bottomleft	2	36	0mM	0.1	61.4383	0.400383	0.995101
11	11_1214	T36_0mM_10-1	bottomleft	2	36	0mM	0.1	61.4383	0.394737	0.997694
11	11_1215	T36_0mM_10-1	bottomleft	2	36	0mM	0.1	61.4383	0.471182	0.995946
11	11_1217	T36_0mM_10-1	bottomleft	2	36	0mM	0.1	64.4383	0.407123	0.985517
11	11_1222	T36_0mM_10-1	bottomleft	2	36	0mM	0.1	61.4383	0.396717	0.997098
11	11_1223	T36_0mM_10-1	bottomleft	2	36	0mM	0.1	71.4392	NA	0.969005
11	11_1224	T36_0mM_10-1	bottomleft	2	36	0mM	0.1	64.4383	NA	0.991965
11	11_1225	T36_0mM_10-1	bottomleft	2	36	0mM	0.1	63.4378	NA	0.989765
11	11_1229	T36_0mM_10-1	bottomleft	2	36	0mM	0.1	65.4381	NA	0.997225
11	11_1230	T36_0mM_10-1	bottomleft	2	36	0mM	0.1	58.4381	0.401223	0.995221
11	11_1233	T36_0mM_10-1	bottomleft	2	36	0mM	0.1	61.4383	0.429684	0.996211
11	11_1236	T36_0mM_10-1	bottomleft	2	36	0mM	0.1	62.4389	0.630674	0.986715
11	11_1241	T36_0mM_10-1	bottomleft	2	36	0mM	0.1	58.4381	0.604837	0.996223
11	11_1245	T36_0mM_10-1	bottomleft	2	36	0mM	0.1	61.4383	0.421617	0.993592
11	11_1247	T36_0mM_10-1	bottomleft	2	36	0mM	0.1	62.4389	0.413036	0.998265
11	11_2256	T36_0mM_10-1	bottomleft	2	36	0mM	0.1	62.4389	NA	0.986498
11	11_1256	T36_0mM_10-1	bottomleft	2	36	0mM	0.1	63.4378	0.395347	0.994991
11	11_1265	T36_0mM_10-1	bottomleft	2	36	0mM	0.1	63.4378	0.446612	0.99552
11	11_1266	T36_0mM_10-1	bottomleft	2	36	0mM	0.1	70.4381	NA	0.985101
11	11_1276	T36_0mM_10-1	bottomleft	2	36	0mM	0.1	59.4378	0.528165	0.977007
11	11_1277	T36_0mM_10-1	bottomleft	2	36	0mM	0.1	67.4383	NA	0.989565
11	11_1280	T36_0mM_10-1	bottomleft	2	36	0mM	0.1	61.4383	0.363233	0.997243
11	11_1281	T36_0mM_10-1	bottomleft	2	36	0mM	0.1	61.4383	0.49952	0.970998
11	11_1283	T36_0mM_10-1	bottomleft	2	36	0mM	0.1	59.4378	0.42721	0.998422
11	11_2262	T36_0mM_10-1	bottomleft	2	36	0mM	0.1	64.4383	NA	0.986396
11	11_1288	T36_0mM_10-1	bottomleft	2	36	0mM	0.1	62.4389	0.337051	0.993177
11	11_1290	T36_0mM_10-1	bottomleft	2	36	0mM	0.1	56.4381	0.390462	0.98981
11	11_1291	T36_0mM_10-1	bottomleft	2	36	0mM	0.1	56.4381	0.412312	0.99568
11	11_1296	T36_0mM_10-1	bottomleft	2	36	0mM	0.1	66.4381	NA	0.993739
11	11_1298	T36_0mM_10-1	bottomleft	2	36	0mM	0.1	57.4381	0.371265	0.990536
11	11_1299	T36_0mM_10-1	bottomleft	2	36	0mM	0.1	62.4389	0.376494	0.995485
11	11_1302	T36_0mM_10-1	bottomleft	2	36	0mM	0.1	60.4378	0.592411	0.988277
11	11_1304	T36_0mM_10-1	bottomleft	2	36	0mM	0.1	62.4389	0.334716	0.992443
11	11_1307	T36_0mM_10-1	bottomleft	2	36	0mM	0.1	59.4378	0.405656	0.995151
11	11_1310	T36_0mM_10-1	bottomleft	2	36	0mM	0.1	60.4378	0.41693	0.994381
11	11_1313	T36_0mM_10-1	bottomleft	2	36	0mM	0.1	58.4381	0.361219	0.992854
11	11_1315	T36_0mM_10-1	bottomleft	2	36	0mM	0.1	71.4392	NA	0.983698
11	11_1318	T36_0mM_10-1	bottomleft	2	36	0mM	0.1	58.4381	0.389077	0.994634
11	11_1319	T36_0mM_10-1	bottomleft	2	36	0mM	0.1	61.4383	0.363821	0.993419
11	11_1320	T36_0mM_10-1	bottomleft	2	36	0mM	0.1	68.4378	NA	0.970927
11	11_1326	T36_0mM_10-1	bottomleft	2	36	0mM	0.1	59.4378	0.432253	0.99723
11	11_1327	T36_0mM_10-1	bottomleft	2	36	0mM	0.1	61.4383	0.409391	0.997043
11	11_1329	T36_0mM_10-1	bottomleft	2	36	0mM	0.1	60.4378	0.358296	0.99564
11	11_1332	T36_0mM_10-1	bottomleft	2	36	0mM	0.1	60.4378	0.36196	0.992124
11	11_1338	T36_0mM_10-1	bottomleft	2	36	0mM	0.1	61.4383	0.410999	0.996855
11	11_1341	T36_0mM_10-1	bottomleft	2	36	0mM	0.1	64.4383	0.525042	0.968488
11	11_1343	T36_0mM_10-1	bottomleft	2	36	0mM	0.1	56.4381	0.4031	0.9992
11	11_1345	T36_0mM_10-1	bottomleft	2	36	0mM	0.1	63.4378	NA	0.994819
11	11_1348	T36_0mM_10-1	bottomleft	2	36	0mM	0.1	60.4378	0.420111	0.993363
11	11_1350	T36_0mM_10-1	bottomleft	2	36	0mM	0.1	62.4389	0.363992	0.997809
11	11_1351	T36_0mM_10-1	bottomleft	2	36	0mM	0.1	60.4378	0.384192	0.995607
11	11_1353	T36_0mM_10-1	bottomleft	2	36	0mM	0.1	62.4389	0.438606	0.996093
11	11_1356	T36_0mM_10-1	bottomleft	2	36	0mM	0.1	60.4378	0.391675	0.9957
11	11_1357	T36_0mM_10-1	bottomleft	2	36	0mM	0.1	59.4378	0.359195	0.99385
11	11_1361	T36_0mM_10-1	bottomleft	2	36	0mM	0.1	60.4378	0.593463	0.983729
11	11_1362	T36_0mM_10-1	bottomleft	2	36	0mM	0.1	68.4378	NA	0.985409
11	11_1368	T36_0mM_10-1	bottomleft	2	36	0mM	0.1	61.4383	0.532986	0.9775
11	11_1371	T36_0mM_10-1	bottomleft	2	36	0mM	0.1	59.4378	0.399015	0.997115
11	11_1372	T36_0mM_10-1	bottomleft	2	36	0mM	0.1	59.4378	0.400756	0.99693
11	11_1373	T36_0mM_10-1	bottomleft	2	36	0mM	0.1	62.4389	0.318641	0.994854
11	11_1374	T36_0mM_10-1	bottomleft	2	36	0mM	0.1	67.4383	NA	0.975056
11	11_1375	T36_0mM_10-1	bottomleft	2	36	0mM	0.1	65.4381	NA	0.995118
11	11_1377	T36_0mM_10-1	bottomleft	2	36	0mM	0.1	61.4383	0.390021	0.993808
11	11_1378	T36_0mM_10-1	bottomleft	2	36	0mM	0.1	60.4378	0.480183	0.981732
11	11_1380	T36_0mM_10-1	bottomleft	2	36	0mM	0.1	60.4378	0.37183	0.996225
11	11_1382	T36_0mM_10-1	bottomleft	2	36	0mM	0.1	61.4383	0.336282	0.995649
11	11_1384	T36_0mM_10-1	bottomleft	2	36	0mM	0.1	71.4392	NA	0.953925
11	11_1386	T36_0mM_10-1	bottomleft	2	36	0mM	0.1	66.4381	NA	0.996454
11	11_1387	T36_0mM_10-1	bottomleft	2	36	0mM	0.1	62.4389	0.361816	0.995003
11	11_1390	T36_0mM_10-1	bottomleft	2	36	0mM	0.1	63.4378	NA	0.990207
11	11_1391	T36_0mM_10-1	bottomleft	2	36	0mM	0.1	68.4378	NA	0.997654
11	11_1408	T36_0mM_10-1	bottomleft	2	36	0mM	0.1	62.4389	0.382961	0.992782
11	11_1412	T36_0mM_10-1	bottomleft	2	36	0mM	0.1	64.4383	NA	0.990578
11	11_1423	T36_0mM_10-1	bottomleft	2	36	0mM	0.1	62.4389	0.31478	0.995448
11	11_1429	T36_0mM_10-1	bottomleft	2	36	0mM	0.1	66.4381	NA	0.994578
11	11_1430	T36_0mM_10-1	bottomleft	2	36	0mM	0.1	63.4378	0.335237	0.993532
11	11_1433	T36_0mM_10-1	bottomleft	2	36	0mM	0.1	63.4378	NA	0.995734
11	11_1435	T36_0mM_10-1	bottomleft	2	36	0mM	0.1	62.4389	NA	0.997759
11	11_1437	T36_0mM_10-1	bottomleft	2	36	0mM	0.1	59.4378	0.384852	0.996005
11	11_1444	T36_0mM_10-1	bottomleft	2	36	0mM	0.1	65.4381	NA	0.991726
11	11_1445	T36_0mM_10-1	bottomleft	2	36	0mM	0.1	62.4389	0.31637	0.994663
11	11_1448	T36_0mM_10-1	bottomleft	2	36	0mM	0.1	57.4381	0.439504	0.981946
11	11_1449	T36_0mM_10-1	bottomleft	2	36	0mM	0.1	56.4381	0.354875	0.997421
11	11_1450	T36_0mM_10-1	bottomleft	2	36	0mM	0.1	64.4383	NA	0.988445
11	11_1452	T36_0mM_10-1	bottomleft	2	36	0mM	0.1	62.4389	0.470759	0.995394
11	11_2290	T36_0mM_10-1	bottomleft	2	36	0mM	0.1	61.4383	0.140601	0.997133
11	11_1458	T36_0mM_10-1	bottomleft	2	36	0mM	0.1	61.4383	0.38314	0.996406
11	11_1459	T36_0mM_10-1	bottomleft	2	36	0mM	0.1	57.4381	0.530433	0.954875
11	11_1462	T36_0mM_10-1	bottomleft	2	36	0mM	0.1	59.4378	0.355341	0.994232
11	11_1465	T36_0mM_10-1	bottomleft	2	36	0mM	0.1	63.4378	NA	0.991179
11	11_1470	T36_0mM_10-1	bottomleft	2	36	0mM	0.1	60.4378	0.382456	0.993958
11	11_1472	T36_0mM_10-1	bottomleft	2	36	0mM	0.1	60.4378	0.319456	0.988315
11	11_1475	T36_0mM_10-1	bottomleft	2	36	0mM	0.1	62.4389	0.457884	0.99135
11	11_1477	T36_0mM_10-1	bottomleft	2	36	0mM	0.1	69.4378	NA	0.978587
11	11_1478	T36_0mM_10-1	bottomleft	2	36	0mM	0.1	69.4378	NA	0.975391
11	11_1479	T36_0mM_10-1	bottomleft	2	36	0mM	0.1	63.4378	0.270585	0.99072
11	11_1480	T36_0mM_10-1	bottomleft	2	36	0mM	0.1	60.4378	0.343607	0.995542
11	11_1487	T36_0mM_10-1	bottomleft	2	36	0mM	0.1	61.4383	0.337342	0.997612
11	11_1494	T36_0mM_10-1	bottomleft	2	36	0mM	0.1	62.4389	0.37238	0.992668
11	11_1495	T36_0mM_10-1	bottomleft	2	36	0mM	0.1	61.4383	0.568441	0.995866
11	11_1502	T36_0mM_10-1	bottomleft	2	36	0mM	0.1	67.4383	NA	0.984427
11	11_1503	T36_0mM_10-1	bottomleft	2	36	0mM	0.1	69.4378	NA	0.986646
11	11_1506	T36_0mM_10-1	bottomleft	2	36	0mM	0.1	60.4378	0.347514	0.993179
11	11_1509	T36_0mM_10-1	bottomleft	2	36	0mM	0.1	63.4378	0.4083	0.993677
11	11_1510	T36_0mM_10-1	bottomleft	2	36	0mM	0.1	56.4381	0.622771	0.974528
11	11_1513	T36_0mM_10-1	bottomleft	2	36	0mM	0.1	65.4381	NA	0.968574
11	11_1527	T36_0mM_10-1	bottomleft	2	36	0mM	0.1	62.4389	0.429031	0.986915
11	11_1531	T36_0mM_10-1	bottomleft	2	36	0mM	0.1	61.4383	0.386564	0.993013
11	11_1538	T36_0mM_10-1	bottomleft	2	36	0mM	0.1	62.4389	0.322009	0.992381
11	11_1539	T36_0mM_10-1	bottomleft	2	36	0mM	0.1	59.4378	0.386076	0.995082
11	11_1540	T36_0mM_10-1	bottomleft	2	36	0mM	0.1	61.4383	0.31114	0.993435
11	11_1545	T36_0mM_10-1	bottomleft	2	36	0mM	0.1	61.4383	0.298557	0.989264
11	11_1548	T36_0mM_10-1	bottomleft	2	36	0mM	0.1	63.4378	0.522906	0.99187
11	11_1555	T36_0mM_10-1	bottomleft	2	36	0mM	0.1	63.4378	NA	0.990402
11	11_1559	T36_0mM_10-1	bottomleft	2	36	0mM	0.1	62.4389	0.36994	0.991436
11	11_1562	T36_0mM_10-1	bottomleft	2	36	0mM	0.1	60.4378	0.356563	0.991042
11	11_1563	T36_0mM_10-1	bottomleft	2	36	0mM	0.1	61.4383	0.329418	0.993649
11	11_1565	T36_0mM_10-1	bottomleft	2	36	0mM	0.1	60.4378	0.302732	0.992297
11	11_1568	T36_0mM_10-1	bottomleft	2	36	0mM	0.1	58.4381	0.427693	0.967597
11	11_1569	T36_0mM_10-1	bottomleft	2	36	0mM	0.1	63.4378	0.358641	0.995076
11	11_1575	T36_0mM_10-1	bottomleft	2	36	0mM	0.1	56.4381	0.462217	0.971537
11	11_1576	T36_0mM_10-1	bottomleft	2	36	0mM	0.1	61.4383	0.407683	0.995718
11	11_1577	T36_0mM_10-1	bottomleft	2	36	0mM	0.1	65.4381	NA	0.991358
11	11_1579	T36_0mM_10-1	bottomleft	2	36	0mM	0.1	61.4383	0.375435	0.998861
11	11_1580	T36_0mM_10-1	bottomleft	2	36	0mM	0.1	60.4378	0.487011	0.973656
11	11_1581	T36_0mM_10-1	bottomleft	2	36	0mM	0.1	63.4378	0.377634	0.993484
11	11_1583	T36_0mM_10-1	bottomleft	2	36	0mM	0.1	63.4378	NA	0.984696
11	11_1584	T36_0mM_10-1	bottomleft	2	36	0mM	0.1	60.4378	0.342874	0.992901
11	11_1585	T36_0mM_10-1	bottomleft	2	36	0mM	0.1	59.4378	0.391075	0.995395
11	11_1587	T36_0mM_10-1	bottomleft	2	36	0mM	0.1	61.4383	0.321876	0.994188
11	11_1594	T36_0mM_10-1	bottomleft	2	36	0mM	0.1	60.4378	0.291022	0.985939
11	11_1597	T36_0mM_10-1	bottomleft	2	36	0mM	0.1	63.4378	NA	0.994017
11	11_1602	T36_0mM_10-1	bottomleft	2	36	0mM	0.1	64.4383	NA	0.970294
11	11_1603	T36_0mM_10-1	bottomleft	2	36	0mM	0.1	66.4381	NA	0.993756
11	11_1608	T36_0mM_10-1	bottomleft	2	36	0mM	0.1	61.4383	0.374684	0.991087
11	11_1614	T36_0mM_10-1	bottomleft	2	36	0mM	0.1	65.4381	NA	0.989736
11	11_1615	T36_0mM_10-1	bottomleft	2	36	0mM	0.1	61.4383	NA	0.990738
11	11_1617	T36_0mM_10-1	bottomleft	2	36	0mM	0.1	62.4389	NA	0.991911
11	11_1618	T36_0mM_10-1	bottomleft	2	36	0mM	0.1	65.4381	NA	0.997821
11	11_1619	T36_0mM_10-1	bottomleft	2	36	0mM	0.1	57.4381	0.561286	0.980691
11	11_1622	T36_0mM_10-1	bottomleft	2	36	0mM	0.1	62.4389	0.340031	0.994585
11	11_1629	T36_0mM_10-1	bottomleft	2	36	0mM	0.1	65.4381	NA	0.985747
11	11_1631	T36_0mM_10-1	bottomleft	2	36	0mM	0.1	69.4378	NA	0.979775
11	11_1633	T36_0mM_10-1	bottomleft	2	36	0mM	0.1	60.4378	0.30426	0.986927
11	11_1634	T36_0mM_10-1	bottomleft	2	36	0mM	0.1	62.4389	NA	0.994851
11	11_1635	T36_0mM_10-1	bottomleft	2	36	0mM	0.1	69.4378	0.252141	0.984619
11	11_1638	T36_0mM_10-1	bottomleft	2	36	0mM	0.1	61.4383	0.31731	0.987507
11	11_1641	T36_0mM_10-1	bottomleft	2	36	0mM	0.1	64.4383	NA	0.995123
11	11_1648	T36_0mM_10-1	bottomleft	2	36	0mM	0.1	60.4378	0.326162	0.996039
11	11_1653	T36_0mM_10-1	bottomleft	2	36	0mM	0.1	65.4381	NA	0.973977
11	11_1659	T36_0mM_10-1	bottomleft	2	36	0mM	0.1	61.4383	0.298563	0.987293
11	11_1668	T36_0mM_10-1	bottomleft	2	36	0mM	0.1	64.4383	0.276332	0.982552
11	11_1675	T36_0mM_10-1	bottomleft	2	36	0mM	0.1	62.4389	NA	0.980768
11	11_1680	T36_0mM_10-1	bottomleft	2	36	0mM	0.1	59.4378	0.362961	0.995715
11	11_1684	T36_0mM_10-1	bottomleft	2	36	0mM	0.1	62.4389	0.314403	0.993917
11	11_1686	T36_0mM_10-1	bottomleft	2	36	0mM	0.1	61.4383	0.29627	0.979517
11	11_1692	T36_0mM_10-1	bottomleft	2	36	0mM	0.1	62.4389	NA	0.998306
11	11_2330	T36_0mM_10-1	bottomleft	2	36	0mM	0.1	60.4378	NA	0.9887
11	11_1695	T36_0mM_10-1	bottomleft	2	36	0mM	0.1	61.4383	0.249187	0.984051
11	11_1697	T36_0mM_10-1	bottomleft	2	36	0mM	0.1	63.4378	0.242152	0.99227
11	11_1699	T36_0mM_10-1	bottomleft	2	36	0mM	0.1	61.4383	NA	0.995408
11	11_1703	T36_0mM_10-1	bottomleft	2	36	0mM	0.1	61.4383	0.267276	0.98541
11	11_1704	T36_0mM_10-1	bottomleft	2	36	0mM	0.1	68.4378	NA	0.989691
11	11_1713	T36_0mM_10-1	bottomleft	2	36	0mM	0.1	62.4389	0.284701	0.980086
11	11_1714	T36_0mM_10-1	bottomleft	2	36	0mM	0.1	63.4378	NA	0.964726
11	11_1721	T36_0mM_10-1	bottomleft	2	36	0mM	0.1	62.4389	0.208432	0.990984
11	11_2335	T36_0mM_10-1	bottomleft	2	36	0mM	0.1	62.4389	NA	0.989857
11	11_1734	T36_0mM_10-1	bottomleft	2	36	0mM	0.1	61.4383	NA	0.996399
11	11_1743	T36_0mM_10-1	bottomleft	2	36	0mM	0.1	60.4378	0.322845	0.993136
11	11_1749	T36_0mM_10-1	bottomleft	2	36	0mM	0.1	62.4389	0.190633	0.989008
11	11_1756	T36_0mM_10-1	bottomleft	2	36	0mM	0.1	63.4378	0.218446	0.994526
11	11_1760	T36_0mM_10-1	bottomleft	2	36	0mM	0.1	55.4389	0.464637	0.973475
11	11_1767	T36_0mM_10-1	bottomleft	2	36	0mM	0.1	63.4378	NA	0.966248
11	11_1777	T36_0mM_10-1	bottomleft	2	36	0mM	0.1	61.4383	0.0396526	0.988387
11	11_1779	T36_0mM_10-1	bottomleft	2	36	0mM	0.1	65.4381	NA	0.994164
11	11_1780	T36_0mM_10-1	bottomleft	2	36	0mM	0.1	58.4381	0.375431	0.960582
11	11_1783	T36_0mM_10-1	bottomleft	2	36	0mM	0.1	62.4389	NA	0.989139
11	11_1786	T36_0mM_10-1	bottomleft	2	36	0mM	0.1	60.4378	0.337187	0.991909
11	11_1790	T36_0mM_10-1	bottomleft	2	36	0mM	0.1	64.4383	0.101196	0.971383
11	11_1793	T36_0mM_10-1	bottomleft	2	36	0mM	0.1	69.4378	NA	0.969784
11	11_1806	T36_0mM_10-1	bottomleft	2	36	0mM	0.1	63.4378	NA	0.975972
11	11_1808	T36_0mM_10-1	bottomleft	2	36	0mM	0.1	60.4378	0.285653	0.98413
11	11_1819	T36_0mM_10-1	bottomleft	2	36	0mM	0.1	59.4378	0.281011	0.983255
11	11_1821	T36_0mM_10-1	bottomleft	2	36	0mM	0.1	59.4378	0.311159	0.992712
11	11_1824	T36_0mM_10-1	bottomleft	2	36	0mM	0.1	66.4381	NA	0.976313
11	11_2352	T36_0mM_10-1	bottomleft	2	36	0mM	0.1	61.4383	NA	0.984393
11	11_1828	T36_0mM_10-1	bottomleft	2	36	0mM	0.1	60.4378	0.258409	0.991952
11	11_1830	T36_0mM_10-1	bottomleft	2	36	0mM	0.1	57.4381	0.449149	0.967615
11	11_1834	T36_0mM_10-1	bottomleft	2	36	0mM	0.1	64.4383	NA	0.990154
11	11_1835	T36_0mM_10-1	bottomleft	2	36	0mM	0.1	61.4383	NA	0.987362
11	11_1841	T36_0mM_10-1	bottomleft	2	36	0mM	0.1	63.4378	0.23929	0.994289
11	11_1847	T36_0mM_10-1	bottomleft	2	36	0mM	0.1	60.4378	0.430525	0.966446
11	11_2356	T36_0mM_10-1	bottomleft	2	36	0mM	0.1	61.4383	0.0604047	0.994308
11	11_1854	T36_0mM_10-1	bottomleft	2	36	0mM	0.1	66.4381	NA	0.987754
11	11_1858	T36_0mM_10-1	bottomleft	2	36	0mM	0.1	60.4378	0.363242	0.990862
11	11_1860	T36_0mM_10-1	bottomleft	2	36	0mM	0.1	61.4383	0.209452	0.969925
11	11_2358	T36_0mM_10-1	bottomleft	2	36	0mM	0.1	61.4383	NA	0.99402
11	11_1865	T36_0mM_10-1	bottomleft	2	36	0mM	0.1	60.4378	0.283106	0.990388
11	11_1871	T36_0mM_10-1	bottomleft	2	36	0mM	0.1	61.4383	0.321404	0.990373
11	11_1875	T36_0mM_10-1	bottomleft	2	36	0mM	0.1	60.4378	0.321639	0.989942
11	11_1880	T36_0mM_10-1	bottomleft	2	36	0mM	0.1	65.4381	NA	0.971972
11	11_1883	T36_0mM_10-1	bottomleft	2	36	0mM	0.1	59.4378	0.270373	0.978199
11	11_1885	T36_0mM_10-1	bottomleft	2	36	0mM	0.1	59.4378	0.237448	0.994174
11	11_1887	T36_0mM_10-1	bottomleft	2	36	0mM	0.1	59.4378	0.261042	0.98623
11	11_1892	T36_0mM_10-1	bottomleft	2	36	0mM	0.1	61.4383	0.317746	0.993832
11	11_1896	T36_0mM_10-1	bottomleft	2	36	0mM	0.1	59.4378	0.264044	0.984912
11	11_1898	T36_0mM_10-1	bottomleft	2	36	0mM	0.1	61.4383	0.559815	0.955585
11	11_1901	T36_0mM_10-1	bottomleft	2	36	0mM	0.1	62.4389	NA	0.991692
11	11_1903	T36_0mM_10-1	bottomleft	2	36	0mM	0.1	65.4381	NA	0.979934
11	11_1906	T36_0mM_10-1	bottomleft	2	36	0mM	0.1	61.4383	NA	0.990372
11	11_1909	T36_0mM_10-1	bottomleft	2	36	0mM	0.1	62.4389	NA	0.978973
11	11_1913	T36_0mM_10-1	bottomleft	2	36	0mM	0.1	58.4381	0.239619	0.992592
11	11_1915	T36_0mM_10-1	bottomleft	2	36	0mM	0.1	57.4381	0.466042	0.974103
11	11_1921	T36_0mM_10-1	bottomleft	2	36	0mM	0.1	62.4389	NA	0.975523
11	11_1923	T36_0mM_10-1	bottomleft	2	36	0mM	0.1	58.4381	0.284796	0.987579
11	11_1924	T36_0mM_10-1	bottomleft	2	36	0mM	0.1	58.4381	0.234879	0.963234
11	11_1925	T36_0mM_10-1	bottomleft	2	36	0mM	0.1	60.4378	0.250862	0.99286
11	11_1927	T36_0mM_10-1	bottomleft	2	36	0mM	0.1	63.4378	NA	0.968492
11	11_1928	T36_0mM_10-1	bottomleft	2	36	0mM	0.1	62.4389	NA	0.978102
11	11_1930	T36_0mM_10-1	bottomleft	2	36	0mM	0.1	59.4378	0.505407	0.98463
11	11_1931	T36_0mM_10-1	bottomleft	2	36	0mM	0.1	57.4381	0.421828	0.966977
11	11_1940	T36_0mM_10-1	bottomleft	2	36	0mM	0.1	62.4389	NA	0.98758
11	11_1941	T36_0mM_10-1	bottomleft	2	36	0mM	0.1	61.4383	0.246186	0.979164
11	11_1946	T36_0mM_10-1	bottomleft	2	36	0mM	0.1	59.4378	0.244068	0.989454
11	11_1948	T36_0mM_10-1	bottomleft	2	36	0mM	0.1	57.4381	0.272253	0.986202
11	11_1952	T36_0mM_10-1	bottomleft	2	36	0mM	0.1	62.4389	0.217747	0.988777
11	11_1953	T36_0mM_10-1	bottomleft	2	36	0mM	0.1	62.4389	NA	0.975868
11	11_1955	T36_0mM_10-1	bottomleft	2	36	0mM	0.1	62.4389	NA	0.986996
11	11_1960	T36_0mM_10-1	bottomleft	2	36	0mM	0.1	64.4383	NA	0.980198
11	11_1961	T36_0mM_10-1	bottomleft	2	36	0mM	0.1	61.4383	NA	0.997441
11	11_1963	T36_0mM_10-1	bottomleft	2	36	0mM	0.1	62.4389	NA	0.980773
11	11_1964	T36_0mM_10-1	bottomleft	2	36	0mM	0.1	60.4378	NA	0.986003
11	11_1966	T36_0mM_10-1	bottomleft	2	36	0mM	0.1	59.4378	0.264554	0.988716
11	11_1969	T36_0mM_10-1	bottomleft	2	36	0mM	0.1	62.4389	NA	0.968267
11	11_1977	T36_0mM_10-1	bottomleft	2	36	0mM	0.1	59.4378	0.209629	0.993528
11	11_1980	T36_0mM_10-1	bottomleft	2	36	0mM	0.1	57.4381	0.416159	0.981601
11	11_1985	T36_0mM_10-1	bottomleft	2	36	0mM	0.1	60.4378	0.247049	0.992721
11	11_1990	T36_0mM_10-1	bottomleft	2	36	0mM	0.1	64.4383	NA	0.974589
11	11_1991	T36_0mM_10-1	bottomleft	2	36	0mM	0.1	62.4389	NA	0.971203
11	11_2001	T36_0mM_10-1	bottomleft	2	36	0mM	0.1	62.4389	NA	0.992397
11	11_2003	T36_0mM_10-1	bottomleft	2	36	0mM	0.1	62.4389	NA	0.980833
11	11_2006	T36_0mM_10-1	bottomleft	2	36	0mM	0.1	61.4383	NA	0.981862
11	11_2009	T36_0mM_10-1	bottomleft	2	36	0mM	0.1	61.4383	0.268784	0.984147
11	11_2010	T36_0mM_10-1	bottomleft	2	36	0mM	0.1	61.4383	NA	0.987734
11	11_2018	T36_0mM_10-1	bottomleft	2	36	0mM	0.1	63.4378	NA	0.99525
11	11_2019	T36_0mM_10-1	bottomleft	2	36	0mM	0.1	62.4389	NA	0.984292
11	11_2020	T36_0mM_10-1	bottomleft	2	36	0mM	0.1	63.4378	NA	0.977684
11	11_2025	T36_0mM_10-1	bottomleft	2	36	0mM	0.1	64.4383	NA	0.986798
11	11_2041	T36_0mM_10-1	bottomleft	2	36	0mM	0.1	60.4378	0.237992	0.978507
11	11_2047	T36_0mM_10-1	bottomleft	2	36	0mM	0.1	60.4378	0.239886	0.969611
12	12_2905	T24_4mM_undiluted	bottomright	2	24	4mM	1	62.4378	NA	0.983744
12	12_2061	T24_4mM_undiluted	bottomright	2	24	4mM	1	63.4394	0.423278	0.965556
12	12_2063	T24_4mM_undiluted	bottomright	2	24	4mM	1	67.4389	NA	0.990934
12	12_2067	T24_4mM_undiluted	bottomright	2	24	4mM	1	69.4381	NA	0.993258
12	12_2068	T24_4mM_undiluted	bottomright	2	24	4mM	1	65.4381	NA	0.991477
12	12_2071	T24_4mM_undiluted	bottomright	2	24	4mM	1	65.4381	NA	0.985205
12	12_2072	T24_4mM_undiluted	bottomright	2	24	4mM	1	66.4378	NA	0.989359
12	12_2074	T24_4mM_undiluted	bottomright	2	24	4mM	1	66.4378	NA	0.983571
12	12_2079	T24_4mM_undiluted	bottomright	2	24	4mM	1	69.4381	NA	0.983808
12	12_2081	T24_4mM_undiluted	bottomright	2	24	4mM	1	63.4394	0.270121	0.956872
12	12_2086	T24_4mM_undiluted	bottomright	2	24	4mM	1	66.4378	NA	0.994785
12	12_2088	T24_4mM_undiluted	bottomright	2	24	4mM	1	66.4378	NA	0.994118
12	12_2090	T24_4mM_undiluted	bottomright	2	24	4mM	1	71.4378	NA	0.996336
12	12_2091	T24_4mM_undiluted	bottomright	2	24	4mM	1	67.4389	NA	0.990269
12	12_2092	T24_4mM_undiluted	bottomright	2	24	4mM	1	66.4378	NA	0.95921
12	12_2101	T24_4mM_undiluted	bottomright	2	24	4mM	1	63.4394	NA	0.977864
12	12_2103	T24_4mM_undiluted	bottomright	2	24	4mM	1	66.4378	NA	0.987918
12	12_2106	T24_4mM_undiluted	bottomright	2	24	4mM	1	65.4381	NA	0.994363
12	12_2107	T24_4mM_undiluted	bottomright	2	24	4mM	1	67.4389	NA	0.977552
12	12_2109	T24_4mM_undiluted	bottomright	2	24	4mM	1	65.4381	NA	0.968181
12	12_65	T24_4mM_undiluted	bottomright	2	24	4mM	1	67.4389	NA	0.98931
12	12_2114	T24_4mM_undiluted	bottomright	2	24	4mM	1	67.4389	NA	0.990177
12	12_2115	T24_4mM_undiluted	bottomright	2	24	4mM	1	69.4381	NA	0.990486
12	12_70	T24_4mM_undiluted	bottomright	2	24	4mM	1	65.4381	0.245718	0.977787
12	12_2120	T24_4mM_undiluted	bottomright	2	24	4mM	1	68.4381	NA	0.953759
12	12_2128	T24_4mM_undiluted	bottomright	2	24	4mM	1	65.4381	NA	0.977396
12	12_2141	T24_4mM_undiluted	bottomright	2	24	4mM	1	64.4378	0.710672	0.972587
12	12_2143	T24_4mM_undiluted	bottomright	2	24	4mM	1	63.4394	0.412016	0.971267
12	12_2145	T24_4mM_undiluted	bottomright	2	24	4mM	1	62.4378	0.470956	0.975129
12	12_1026	T24_4mM_undiluted	bottomright	2	24	4mM	1	64.4378	0.594414	0.95105
12	12_2152	T24_4mM_undiluted	bottomright	2	24	4mM	1	66.4378	NA	0.994743
12	12_107	T24_4mM_undiluted	bottomright	2	24	4mM	1	69.4381	NA	0.983838
12	12_2158	T24_4mM_undiluted	bottomright	2	24	4mM	1	67.4389	NA	0.98115
12	12_2164	T24_4mM_undiluted	bottomright	2	24	4mM	1	67.4389	NA	0.992258
12	12_2168	T24_4mM_undiluted	bottomright	2	24	4mM	1	65.4381	NA	0.971436
12	12_2176	T24_4mM_undiluted	bottomright	2	24	4mM	1	67.4389	NA	0.9929
12	12_2180	T24_4mM_undiluted	bottomright	2	24	4mM	1	74.4389	NA	0.98354
12	12_2753	T24_4mM_undiluted	bottomright	2	24	4mM	1	66.4378	NA	0.998446
12	12_2186	T24_4mM_undiluted	bottomright	2	24	4mM	1	74.4389	NA	0.960916
12	12_1047	T24_4mM_undiluted	bottomright	2	24	4mM	1	70.4381	NA	0.950675
12	12_140	T24_4mM_undiluted	bottomright	2	24	4mM	1	73.4383	NA	0.95283
12	12_2192	T24_4mM_undiluted	bottomright	2	24	4mM	1	68.4381	NA	0.992375
12	12_2198	T24_4mM_undiluted	bottomright	2	24	4mM	1	68.4381	NA	0.98199
12	12_2199	T24_4mM_undiluted	bottomright	2	24	4mM	1	67.4389	NA	0.997001
12	12_2200	T24_4mM_undiluted	bottomright	2	24	4mM	1	67.4389	NA	0.970759
12	12_2756	T24_4mM_undiluted	bottomright	2	24	4mM	1	63.4394	NA	0.973015
12	12_2206	T24_4mM_undiluted	bottomright	2	24	4mM	1	65.4381	NA	0.966817
12	12_162	T24_4mM_undiluted	bottomright	2	24	4mM	1	70.4381	0.718547	0.980271
12	12_2211	T24_4mM_undiluted	bottomright	2	24	4mM	1	67.4389	NA	0.975256
12	12_2216	T24_4mM_undiluted	bottomright	2	24	4mM	1	66.4378	NA	0.985374
12	12_1052	T24_4mM_undiluted	bottomright	2	24	4mM	1	62.4378	0.377526	0.975515
12	12_2218	T24_4mM_undiluted	bottomright	2	24	4mM	1	64.4378	NA	0.997614
12	12_2227	T24_4mM_undiluted	bottomright	2	24	4mM	1	67.4389	NA	0.987099
12	12_2228	T24_4mM_undiluted	bottomright	2	24	4mM	1	64.4378	0.457913	0.982344
12	12_2237	T24_4mM_undiluted	bottomright	2	24	4mM	1	64.4378	NA	0.989536
12	12_2241	T24_4mM_undiluted	bottomright	2	24	4mM	1	63.4394	0.509424	0.987258
12	12_2242	T24_4mM_undiluted	bottomright	2	24	4mM	1	64.4378	NA	0.993823
12	12_198	T24_4mM_undiluted	bottomright	2	24	4mM	1	70.4381	NA	0.983718
12	12_2250	T24_4mM_undiluted	bottomright	2	24	4mM	1	71.4378	NA	0.999772
12	12_2256	T24_4mM_undiluted	bottomright	2	24	4mM	1	67.4389	NA	0.99637
12	12_210	T24_4mM_undiluted	bottomright	2	24	4mM	1	74.4389	NA	0.959569
12	12_2259	T24_4mM_undiluted	bottomright	2	24	4mM	1	67.4389	NA	0.970696
12	12_2261	T24_4mM_undiluted	bottomright	2	24	4mM	1	65.4381	NA	0.984224
12	12_216	T24_4mM_undiluted	bottomright	2	24	4mM	1	72.4378	NA	0.999206
12	12_2265	T24_4mM_undiluted	bottomright	2	24	4mM	1	68.4381	NA	0.993512
12	12_2270	T24_4mM_undiluted	bottomright	2	24	4mM	1	66.4378	NA	0.98692
12	12_225	T24_4mM_undiluted	bottomright	2	24	4mM	1	69.4381	NA	0.978944
12	12_2274	T24_4mM_undiluted	bottomright	2	24	4mM	1	65.4381	NA	0.981393
12	12_2276	T24_4mM_undiluted	bottomright	2	24	4mM	1	65.4381	NA	0.959379
12	12_2280	T24_4mM_undiluted	bottomright	2	24	4mM	1	67.4389	NA	0.999845
12	12_380	T24_4mM_undiluted	bottomright	2	24	4mM	1	68.4381	NA	0.95843
12	12_2283	T24_4mM_undiluted	bottomright	2	24	4mM	1	67.4389	NA	0.992526
12	12_242	T24_4mM_undiluted	bottomright	2	24	4mM	1	66.4378	NA	0.98128
12	12_2292	T24_4mM_undiluted	bottomright	2	24	4mM	1	68.4381	NA	0.993034
12	12_2300	T24_4mM_undiluted	bottomright	2	24	4mM	1	69.4381	NA	0.96819
12	12_255	T24_4mM_undiluted	bottomright	2	24	4mM	1	70.4381	NA	0.9724
12	12_2306	T24_4mM_undiluted	bottomright	2	24	4mM	1	64.4378	NA	0.98907
12	12_2307	T24_4mM_undiluted	bottomright	2	24	4mM	1	66.4378	NA	0.970151
12	12_2311	T24_4mM_undiluted	bottomright	2	24	4mM	1	67.4389	NA	0.989558
12	12_1068	T24_4mM_undiluted	bottomright	2	24	4mM	1	65.4381	NA	0.993341
12	12_2316	T24_4mM_undiluted	bottomright	2	24	4mM	1	67.4389	NA	0.998111
12	12_2318	T24_4mM_undiluted	bottomright	2	24	4mM	1	65.4381	NA	0.971937
12	12_1069	T24_4mM_undiluted	bottomright	2	24	4mM	1	67.4389	NA	0.995005
12	12_2320	T24_4mM_undiluted	bottomright	2	24	4mM	1	66.4378	NA	0.99124
12	12_2326	T24_4mM_undiluted	bottomright	2	24	4mM	1	63.4394	0.269603	0.98647
12	12_2334	T24_4mM_undiluted	bottomright	2	24	4mM	1	65.4381	NA	0.952059
12	12_2336	T24_4mM_undiluted	bottomright	2	24	4mM	1	66.4378	NA	0.956844
12	12_2338	T24_4mM_undiluted	bottomright	2	24	4mM	1	66.4378	NA	0.993517
12	12_828	T24_4mM_undiluted	bottomright	2	24	4mM	1	66.4378	NA	0.992082
12	12_2352	T24_4mM_undiluted	bottomright	2	24	4mM	1	67.4389	NA	0.991997
12	12_1075	T24_4mM_undiluted	bottomright	2	24	4mM	1	68.4381	NA	0.982957
12	12_308	T24_4mM_undiluted	bottomright	2	24	4mM	1	69.4381	NA	0.9712
12	12_2367	T24_4mM_undiluted	bottomright	2	24	4mM	1	64.4378	NA	0.980553
12	12_2368	T24_4mM_undiluted	bottomright	2	24	4mM	1	66.4378	NA	0.958431
12	12_2369	T24_4mM_undiluted	bottomright	2	24	4mM	1	67.4389	NA	0.977747
12	12_2373	T24_4mM_undiluted	bottomright	2	24	4mM	1	64.4378	0.318576	0.991667
12	12_2377	T24_4mM_undiluted	bottomright	2	24	4mM	1	67.4389	NA	0.980314
12	12_331	T24_4mM_undiluted	bottomright	2	24	4mM	1	67.4389	NA	0.994735
12	12_2380	T24_4mM_undiluted	bottomright	2	24	4mM	1	64.4378	NA	0.981782
12	12_2384	T24_4mM_undiluted	bottomright	2	24	4mM	1	65.4381	NA	0.9826
12	12_2387	T24_4mM_undiluted	bottomright	2	24	4mM	1	67.4389	NA	0.987075
12	12_2390	T24_4mM_undiluted	bottomright	2	24	4mM	1	66.4378	NA	0.993133
12	12_2393	T24_4mM_undiluted	bottomright	2	24	4mM	1	66.4378	NA	0.99886
12	12_2394	T24_4mM_undiluted	bottomright	2	24	4mM	1	66.4378	NA	0.988221
12	12_1423	T24_4mM_undiluted	bottomright	2	24	4mM	1	68.4381	NA	0.971876
12	12_2398	T24_4mM_undiluted	bottomright	2	24	4mM	1	64.4378	NA	0.988254
12	12_351	T24_4mM_undiluted	bottomright	2	24	4mM	1	67.4389	0.0787895	0.984919
12	12_354	T24_4mM_undiluted	bottomright	2	24	4mM	1	67.4389	NA	0.986739
12	12_2404	T24_4mM_undiluted	bottomright	2	24	4mM	1	66.4378	NA	0.983622
12	12_2405	T24_4mM_undiluted	bottomright	2	24	4mM	1	67.4389	NA	0.987467
12	12_1425	T24_4mM_undiluted	bottomright	2	24	4mM	1	65.4381	NA	0.982413
12	12_2408	T24_4mM_undiluted	bottomright	2	24	4mM	1	66.4378	NA	0.969689
12	12_361	T24_4mM_undiluted	bottomright	2	24	4mM	1	66.4378	NA	0.986395
12	12_2412	T24_4mM_undiluted	bottomright	2	24	4mM	1	66.4378	NA	0.982008
12	12_2414	T24_4mM_undiluted	bottomright	2	24	4mM	1	60.4378	0.537983	0.95541
12	12_2415	T24_4mM_undiluted	bottomright	2	24	4mM	1	66.4378	NA	0.9842
12	12_1427	T24_4mM_undiluted	bottomright	2	24	4mM	1	67.4389	NA	0.985252
12	12_2422	T24_4mM_undiluted	bottomright	2	24	4mM	1	63.4394	0.516496	0.967277
12	12_2425	T24_4mM_undiluted	bottomright	2	24	4mM	1	63.4394	0.435317	0.973972
12	12_2426	T24_4mM_undiluted	bottomright	2	24	4mM	1	67.4389	NA	0.989768
12	12_379	T24_4mM_undiluted	bottomright	2	24	4mM	1	68.4381	NA	0.986918
12	12_381	T24_4mM_undiluted	bottomright	2	24	4mM	1	66.4378	NA	0.99215
12	12_384	T24_4mM_undiluted	bottomright	2	24	4mM	1	64.4378	0.346878	0.97734
12	12_2795	T24_4mM_undiluted	bottomright	2	24	4mM	1	68.4381	NA	0.977769
12	12_2440	T24_4mM_undiluted	bottomright	2	24	4mM	1	67.4389	NA	0.987633
12	12_2442	T24_4mM_undiluted	bottomright	2	24	4mM	1	67.4389	NA	0.984514
12	12_398	T24_4mM_undiluted	bottomright	2	24	4mM	1	71.4378	NA	0.994004
12	12_399	T24_4mM_undiluted	bottomright	2	24	4mM	1	71.4378	NA	0.972022
12	12_400	T24_4mM_undiluted	bottomright	2	24	4mM	1	67.4389	NA	0.98754
12	12_2462	T24_4mM_undiluted	bottomright	2	24	4mM	1	63.4394	0.524916	0.979118
12	12_417	T24_4mM_undiluted	bottomright	2	24	4mM	1	70.4381	NA	0.979126
12	12_2118	T24_4mM_undiluted	bottomright	2	24	4mM	1	66.4378	NA	0.986786
12	12_422	T24_4mM_undiluted	bottomright	2	24	4mM	1	68.4381	NA	0.983794
12	12_2480	T24_4mM_undiluted	bottomright	2	24	4mM	1	65.4381	NA	0.958081
12	12_2484	T24_4mM_undiluted	bottomright	2	24	4mM	1	65.4381	NA	0.988165
12	12_438	T24_4mM_undiluted	bottomright	2	24	4mM	1	68.4381	NA	0.987947
12	12_2487	T24_4mM_undiluted	bottomright	2	24	4mM	1	67.4389	NA	0.991426
12	12_1439	T24_4mM_undiluted	bottomright	2	24	4mM	1	67.4389	NA	0.980578
12	12_2494	T24_4mM_undiluted	bottomright	2	24	4mM	1	64.4378	NA	0.981347
12	12_448	T24_4mM_undiluted	bottomright	2	24	4mM	1	70.4381	NA	0.977839
12	12_1099	T24_4mM_undiluted	bottomright	2	24	4mM	1	64.4378	NA	0.997027
12	12_454	T24_4mM_undiluted	bottomright	2	24	4mM	1	64.4378	0.532991	0.971191
12	12_459	T24_4mM_undiluted	bottomright	2	24	4mM	1	63.4394	0.41614	0.972751
12	12_2509	T24_4mM_undiluted	bottomright	2	24	4mM	1	71.4378	NA	0.981665
12	12_465	T24_4mM_undiluted	bottomright	2	24	4mM	1	68.4381	NA	0.989095
12	12_2514	T24_4mM_undiluted	bottomright	2	24	4mM	1	63.4394	0.37855	0.964402
12	12_2944	T24_4mM_undiluted	bottomright	2	24	4mM	1	68.4381	NA	0.965451
12	12_2523	T24_4mM_undiluted	bottomright	2	24	4mM	1	66.4378	NA	0.97704
12	12_477	T24_4mM_undiluted	bottomright	2	24	4mM	1	65.4381	0.430642	0.971243
12	12_2469	T24_4mM_undiluted	bottomright	2	24	4mM	1	64.4378	0.614269	0.983417
12	12_2529	T24_4mM_undiluted	bottomright	2	24	4mM	1	64.4378	NA	0.996867
12	12_2470	T24_4mM_undiluted	bottomright	2	24	4mM	1	67.4389	NA	0.965822
12	12_486	T24_4mM_undiluted	bottomright	2	24	4mM	1	68.4381	NA	0.980603
12	12_489	T24_4mM_undiluted	bottomright	2	24	4mM	1	66.4378	NA	0.989131
12	12_2538	T24_4mM_undiluted	bottomright	2	24	4mM	1	67.4389	NA	0.997479
12	12_491	T24_4mM_undiluted	bottomright	2	24	4mM	1	64.4378	0.449708	0.958136
12	12_2540	T24_4mM_undiluted	bottomright	2	24	4mM	1	63.4394	0.51941	0.976557
12	12_493	T24_4mM_undiluted	bottomright	2	24	4mM	1	66.4378	NA	0.985583
12	12_495	T24_4mM_undiluted	bottomright	2	24	4mM	1	70.4381	NA	0.991116
12	12_497	T24_4mM_undiluted	bottomright	2	24	4mM	1	67.4389	NA	0.985118
12	12_499	T24_4mM_undiluted	bottomright	2	24	4mM	1	63.4394	0.424442	0.979322
12	12_500	T24_4mM_undiluted	bottomright	2	24	4mM	1	68.4381	NA	0.978015
12	12_501	T24_4mM_undiluted	bottomright	2	24	4mM	1	65.4381	NA	0.98119
12	12_507	T24_4mM_undiluted	bottomright	2	24	4mM	1	67.4389	NA	0.982515
12	12_2556	T24_4mM_undiluted	bottomright	2	24	4mM	1	68.4381	NA	0.991411
12	12_2562	T24_4mM_undiluted	bottomright	2	24	4mM	1	65.4381	NA	0.999271
12	12_2563	T24_4mM_undiluted	bottomright	2	24	4mM	1	64.4378	NA	0.984828
12	12_517	T24_4mM_undiluted	bottomright	2	24	4mM	1	64.4378	0.355485	0.977192
12	12_519	T24_4mM_undiluted	bottomright	2	24	4mM	1	67.4389	NA	0.994304
12	12_523	T24_4mM_undiluted	bottomright	2	24	4mM	1	68.4381	NA	0.973148
12	12_527	T24_4mM_undiluted	bottomright	2	24	4mM	1	67.4389	NA	0.995833
12	12_2576	T24_4mM_undiluted	bottomright	2	24	4mM	1	67.4389	NA	0.986725
12	12_2578	T24_4mM_undiluted	bottomright	2	24	4mM	1	67.4389	NA	0.981213
12	12_531	T24_4mM_undiluted	bottomright	2	24	4mM	1	67.4389	NA	0.996703
12	12_532	T24_4mM_undiluted	bottomright	2	24	4mM	1	67.4389	NA	0.983282
12	12_535	T24_4mM_undiluted	bottomright	2	24	4mM	1	67.4389	NA	0.986145
12	12_2589	T24_4mM_undiluted	bottomright	2	24	4mM	1	66.4378	NA	0.991143
12	12_549	T24_4mM_undiluted	bottomright	2	24	4mM	1	67.4389	NA	0.992953
12	12_2599	T24_4mM_undiluted	bottomright	2	24	4mM	1	70.4381	NA	0.955042
12	12_2603	T24_4mM_undiluted	bottomright	2	24	4mM	1	60.4378	0.467123	0.953089
12	12_556	T24_4mM_undiluted	bottomright	2	24	4mM	1	67.4389	NA	0.991829
12	12_558	T24_4mM_undiluted	bottomright	2	24	4mM	1	68.4381	NA	0.9866
12	12_2608	T24_4mM_undiluted	bottomright	2	24	4mM	1	62.4378	0.473019	0.959334
12	12_561	T24_4mM_undiluted	bottomright	2	24	4mM	1	69.4381	NA	0.982017
12	12_1611	T24_4mM_undiluted	bottomright	2	24	4mM	1	63.4394	0.337325	0.953538
12	12_565	T24_4mM_undiluted	bottomright	2	24	4mM	1	65.4381	NA	0.97935
12	12_571	T24_4mM_undiluted	bottomright	2	24	4mM	1	72.4378	NA	0.950177
12	12_3168	T24_4mM_undiluted	bottomright	2	24	4mM	1	65.4381	NA	0.9901
12	12_2629	T24_4mM_undiluted	bottomright	2	24	4mM	1	64.4378	0.200075	0.974511
12	12_2828	T24_4mM_undiluted	bottomright	2	24	4mM	1	67.4389	NA	0.991931
12	12_2636	T24_4mM_undiluted	bottomright	2	24	4mM	1	66.4378	NA	0.966021
12	12_2637	T24_4mM_undiluted	bottomright	2	24	4mM	1	66.4378	NA	0.996881
12	12_590	T24_4mM_undiluted	bottomright	2	24	4mM	1	68.4381	NA	0.993753
12	12_2640	T24_4mM_undiluted	bottomright	2	24	4mM	1	72.4378	NA	0.990328
12	12_595	T24_4mM_undiluted	bottomright	2	24	4mM	1	64.4378	NA	0.981667
12	12_600	T24_4mM_undiluted	bottomright	2	24	4mM	1	67.4389	NA	0.990301
12	12_604	T24_4mM_undiluted	bottomright	2	24	4mM	1	65.4381	NA	0.985793
12	12_607	T24_4mM_undiluted	bottomright	2	24	4mM	1	66.4378	NA	0.983089
12	12_611	T24_4mM_undiluted	bottomright	2	24	4mM	1	62.4378	0.880429	0.965397
12	12_615	T24_4mM_undiluted	bottomright	2	24	4mM	1	65.4381	NA	0.995109
12	12_616	T24_4mM_undiluted	bottomright	2	24	4mM	1	65.4381	NA	0.991836
12	12_2666	T24_4mM_undiluted	bottomright	2	24	4mM	1	66.4378	NA	0.988991
12	12_2667	T24_4mM_undiluted	bottomright	2	24	4mM	1	66.4378	NA	0.965464
12	12_621	T24_4mM_undiluted	bottomright	2	24	4mM	1	66.4378	NA	0.982175
12	12_2670	T24_4mM_undiluted	bottomright	2	24	4mM	1	63.4394	NA	0.977312
12	12_625	T24_4mM_undiluted	bottomright	2	24	4mM	1	68.4381	NA	0.996369
12	12_627	T24_4mM_undiluted	bottomright	2	24	4mM	1	67.4389	NA	0.986903
12	12_628	T24_4mM_undiluted	bottomright	2	24	4mM	1	69.4381	NA	0.978262
12	12_629	T24_4mM_undiluted	bottomright	2	24	4mM	1	68.4381	NA	0.989183
12	12_631	T24_4mM_undiluted	bottomright	2	24	4mM	1	66.4378	NA	0.991811
12	12_632	T24_4mM_undiluted	bottomright	2	24	4mM	1	63.4394	0.544819	0.973345
12	12_2683	T24_4mM_undiluted	bottomright	2	24	4mM	1	65.4381	NA	0.952289
12	12_2684	T24_4mM_undiluted	bottomright	2	24	4mM	1	62.4378	NA	0.982556
12	12_637	T24_4mM_undiluted	bottomright	2	24	4mM	1	67.4389	NA	0.990138
12	12_638	T24_4mM_undiluted	bottomright	2	24	4mM	1	68.4381	NA	0.983902
12	12_2688	T24_4mM_undiluted	bottomright	2	24	4mM	1	66.4378	NA	0.95974
12	12_648	T24_4mM_undiluted	bottomright	2	24	4mM	1	65.4381	NA	0.989221
12	12_2697	T24_4mM_undiluted	bottomright	2	24	4mM	1	66.4378	NA	0.985277
12	12_653	T24_4mM_undiluted	bottomright	2	24	4mM	1	69.4381	NA	0.972672
12	12_662	T24_4mM_undiluted	bottomright	2	24	4mM	1	66.4378	NA	0.990766
12	12_2713	T24_4mM_undiluted	bottomright	2	24	4mM	1	61.4381	0.521846	0.968981
12	12_666	T24_4mM_undiluted	bottomright	2	24	4mM	1	66.4378	NA	0.979106
12	12_2717	T24_4mM_undiluted	bottomright	2	24	4mM	1	65.4381	NA	0.983546
12	12_670	T24_4mM_undiluted	bottomright	2	24	4mM	1	66.4378	NA	0.993416
12	12_2719	T24_4mM_undiluted	bottomright	2	24	4mM	1	65.4381	NA	0.985779
12	12_2720	T24_4mM_undiluted	bottomright	2	24	4mM	1	64.4378	NA	0.994322
12	12_673	T24_4mM_undiluted	bottomright	2	24	4mM	1	63.4394	0.500767	0.960334
12	12_2727	T24_4mM_undiluted	bottomright	2	24	4mM	1	67.4389	NA	0.993421
12	12_682	T24_4mM_undiluted	bottomright	2	24	4mM	1	67.4389	NA	0.989874
12	12_2732	T24_4mM_undiluted	bottomright	2	24	4mM	1	65.4381	NA	0.973271
12	12_686	T24_4mM_undiluted	bottomright	2	24	4mM	1	69.4381	NA	0.992129
12	12_2845	T24_4mM_undiluted	bottomright	2	24	4mM	1	66.4378	NA	0.983123
12	12_2736	T24_4mM_undiluted	bottomright	2	24	4mM	1	65.4381	NA	0.978742
12	12_691	T24_4mM_undiluted	bottomright	2	24	4mM	1	71.4378	NA	0.97244
12	12_2740	T24_4mM_undiluted	bottomright	2	24	4mM	1	62.4378	NA	0.973167
12	12_694	T24_4mM_undiluted	bottomright	2	24	4mM	1	72.4378	NA	0.980401
12	12_2743	T24_4mM_undiluted	bottomright	2	24	4mM	1	66.4378	NA	0.997006
12	12_2744	T24_4mM_undiluted	bottomright	2	24	4mM	1	66.4378	NA	0.972408
12	12_698	T24_4mM_undiluted	bottomright	2	24	4mM	1	66.4378	NA	0.994313
12	12_2747	T24_4mM_undiluted	bottomright	2	24	4mM	1	66.4378	NA	0.990648
12	12_2750	T24_4mM_undiluted	bottomright	2	24	4mM	1	64.4378	NA	0.987636
12	12_703	T24_4mM_undiluted	bottomright	2	24	4mM	1	67.4389	NA	0.990339
12	12_705	T24_4mM_undiluted	bottomright	2	24	4mM	1	70.4381	NA	0.984448
12	12_706	T24_4mM_undiluted	bottomright	2	24	4mM	1	67.4389	NA	0.991021
12	12_2507	T24_4mM_undiluted	bottomright	2	24	4mM	1	65.4381	NA	0.990246
12	12_708	T24_4mM_undiluted	bottomright	2	24	4mM	1	67.4389	NA	0.990426
12	12_2760	T24_4mM_undiluted	bottomright	2	24	4mM	1	65.4381	NA	0.98185
12	12_2762	T24_4mM_undiluted	bottomright	2	24	4mM	1	64.4378	NA	0.991661
12	12_2763	T24_4mM_undiluted	bottomright	2	24	4mM	1	67.4389	NA	0.997405
12	12_720	T24_4mM_undiluted	bottomright	2	24	4mM	1	68.4381	NA	0.976386
12	12_721	T24_4mM_undiluted	bottomright	2	24	4mM	1	66.4378	NA	0.976375
12	12_2772	T24_4mM_undiluted	bottomright	2	24	4mM	1	67.4389	NA	0.964192
12	12_2773	T24_4mM_undiluted	bottomright	2	24	4mM	1	66.4378	NA	0.996418
12	12_2776	T24_4mM_undiluted	bottomright	2	24	4mM	1	63.4394	0.657261	0.985906
12	12_2777	T24_4mM_undiluted	bottomright	2	24	4mM	1	62.4378	NA	0.966109
12	12_730	T24_4mM_undiluted	bottomright	2	24	4mM	1	67.4389	NA	0.972542
12	12_2779	T24_4mM_undiluted	bottomright	2	24	4mM	1	69.4381	NA	0.965287
12	12_1973	T24_4mM_undiluted	bottomright	2	24	4mM	1	69.4381	NA	0.975044
12	12_736	T24_4mM_undiluted	bottomright	2	24	4mM	1	70.4381	NA	0.974869
12	12_737	T24_4mM_undiluted	bottomright	2	24	4mM	1	68.4381	NA	0.977947
12	12_738	T24_4mM_undiluted	bottomright	2	24	4mM	1	69.4381	NA	0.951225
12	12_1147	T24_4mM_undiluted	bottomright	2	24	4mM	1	66.4378	NA	0.970253
12	12_2790	T24_4mM_undiluted	bottomright	2	24	4mM	1	65.4381	NA	0.99713
12	12_2513	T24_4mM_undiluted	bottomright	2	24	4mM	1	68.4381	NA	0.989493
12	12_745	T24_4mM_undiluted	bottomright	2	24	4mM	1	67.4389	NA	0.990032
12	12_746	T24_4mM_undiluted	bottomright	2	24	4mM	1	66.4378	NA	0.977653
12	12_747	T24_4mM_undiluted	bottomright	2	24	4mM	1	70.4381	NA	0.977596
12	12_2796	T24_4mM_undiluted	bottomright	2	24	4mM	1	65.4381	NA	0.996639
12	12_2801	T24_4mM_undiluted	bottomright	2	24	4mM	1	68.4381	NA	0.995072
12	12_754	T24_4mM_undiluted	bottomright	2	24	4mM	1	67.4389	NA	0.977643
12	12_1491	T24_4mM_undiluted	bottomright	2	24	4mM	1	69.4381	NA	0.999137
12	12_3162	T24_4mM_undiluted	bottomright	2	24	4mM	1	66.4378	NA	0.994668
12	12_2808	T24_4mM_undiluted	bottomright	2	24	4mM	1	66.4378	NA	0.984821
12	12_2810	T24_4mM_undiluted	bottomright	2	24	4mM	1	74.4389	NA	0.98776
12	12_764	T24_4mM_undiluted	bottomright	2	24	4mM	1	67.4389	NA	0.963162
12	12_2813	T24_4mM_undiluted	bottomright	2	24	4mM	1	63.4394	0.534733	0.975385
12	12_2820	T24_4mM_undiluted	bottomright	2	24	4mM	1	65.4381	NA	0.992159
12	12_774	T24_4mM_undiluted	bottomright	2	24	4mM	1	67.4389	NA	0.997491
12	12_775	T24_4mM_undiluted	bottomright	2	24	4mM	1	68.4381	NA	0.980195
12	12_779	T24_4mM_undiluted	bottomright	2	24	4mM	1	69.4381	NA	0.978603
12	12_780	T24_4mM_undiluted	bottomright	2	24	4mM	1	63.4394	0.633335	0.962124
12	12_782	T24_4mM_undiluted	bottomright	2	24	4mM	1	67.4389	NA	0.986471
12	12_2861	T24_4mM_undiluted	bottomright	2	24	4mM	1	65.4381	NA	0.966023
12	12_786	T24_4mM_undiluted	bottomright	2	24	4mM	1	71.4378	NA	0.970158
12	12_787	T24_4mM_undiluted	bottomright	2	24	4mM	1	65.4381	NA	0.989693
12	12_788	T24_4mM_undiluted	bottomright	2	24	4mM	1	65.4381	NA	0.976995
12	12_789	T24_4mM_undiluted	bottomright	2	24	4mM	1	64.4378	0.351328	0.976562
12	12_790	T24_4mM_undiluted	bottomright	2	24	4mM	1	67.4389	NA	0.970095
12	12_792	T24_4mM_undiluted	bottomright	2	24	4mM	1	70.4381	NA	0.997666
12	12_794	T24_4mM_undiluted	bottomright	2	24	4mM	1	66.4378	NA	0.988505
12	12_2843	T24_4mM_undiluted	bottomright	2	24	4mM	1	65.4381	NA	0.984621
12	12_797	T24_4mM_undiluted	bottomright	2	24	4mM	1	66.4378	NA	0.982393
12	12_2846	T24_4mM_undiluted	bottomright	2	24	4mM	1	65.4381	NA	0.992282
12	12_2847	T24_4mM_undiluted	bottomright	2	24	4mM	1	66.4378	NA	0.996026
12	12_2848	T24_4mM_undiluted	bottomright	2	24	4mM	1	62.4378	0.665937	0.956904
12	12_802	T24_4mM_undiluted	bottomright	2	24	4mM	1	66.4378	NA	0.996244
12	12_2851	T24_4mM_undiluted	bottomright	2	24	4mM	1	66.4378	NA	0.989589
12	12_2854	T24_4mM_undiluted	bottomright	2	24	4mM	1	64.4378	NA	0.980954
12	12_807	T24_4mM_undiluted	bottomright	2	24	4mM	1	66.4378	NA	0.994659
12	12_1159	T24_4mM_undiluted	bottomright	2	24	4mM	1	67.4389	NA	0.981023
12	12_2860	T24_4mM_undiluted	bottomright	2	24	4mM	1	64.4378	NA	0.984819
12	12_813	T24_4mM_undiluted	bottomright	2	24	4mM	1	73.4383	NA	0.991767
12	12_2864	T24_4mM_undiluted	bottomright	2	24	4mM	1	64.4378	NA	0.982483
12	12_2866	T24_4mM_undiluted	bottomright	2	24	4mM	1	65.4381	NA	0.965065
12	12_819	T24_4mM_undiluted	bottomright	2	24	4mM	1	67.4389	NA	0.987468
12	12_821	T24_4mM_undiluted	bottomright	2	24	4mM	1	64.4378	0.296434	0.972068
12	12_3096	T24_4mM_undiluted	bottomright	2	24	4mM	1	68.4381	NA	0.973624
12	12_825	T24_4mM_undiluted	bottomright	2	24	4mM	1	67.4389	NA	0.997806
12	12_826	T24_4mM_undiluted	bottomright	2	24	4mM	1	67.4389	NA	0.977603
12	12_2876	T24_4mM_undiluted	bottomright	2	24	4mM	1	66.4378	NA	0.994884
12	12_830	T24_4mM_undiluted	bottomright	2	24	4mM	1	67.4389	NA	0.973601
12	12_2879	T24_4mM_undiluted	bottomright	2	24	4mM	1	62.4378	0.479176	0.981579
12	12_834	T24_4mM_undiluted	bottomright	2	24	4mM	1	67.4389	NA	0.989134
12	12_1163	T24_4mM_undiluted	bottomright	2	24	4mM	1	67.4389	NA	0.978763
12	12_837	T24_4mM_undiluted	bottomright	2	24	4mM	1	67.4389	NA	0.992903
12	12_2188	T24_4mM_undiluted	bottomright	2	24	4mM	1	64.4378	0.434183	0.97717
12	12_2893	T24_4mM_undiluted	bottomright	2	24	4mM	1	67.4389	NA	0.983419
12	12_848	T24_4mM_undiluted	bottomright	2	24	4mM	1	66.4378	NA	0.998005
12	12_2898	T24_4mM_undiluted	bottomright	2	24	4mM	1	65.4381	NA	0.959338
12	12_2899	T24_4mM_undiluted	bottomright	2	24	4mM	1	64.4378	NA	0.98568
12	12_852	T24_4mM_undiluted	bottomright	2	24	4mM	1	69.4381	NA	0.993856
12	12_2902	T24_4mM_undiluted	bottomright	2	24	4mM	1	67.4389	NA	0.993112
12	12_855	T24_4mM_undiluted	bottomright	2	24	4mM	1	68.4381	NA	0.990643
12	12_856	T24_4mM_undiluted	bottomright	2	24	4mM	1	66.4378	NA	0.996661
12	12_857	T24_4mM_undiluted	bottomright	2	24	4mM	1	64.4378	0.360647	0.975439
12	12_858	T24_4mM_undiluted	bottomright	2	24	4mM	1	68.4381	NA	0.971549
12	12_859	T24_4mM_undiluted	bottomright	2	24	4mM	1	66.4378	NA	0.978937
12	12_2908	T24_4mM_undiluted	bottomright	2	24	4mM	1	64.4378	0.591393	0.9796
12	12_2533	T24_4mM_undiluted	bottomright	2	24	4mM	1	72.4378	NA	0.978716
12	12_2913	T24_4mM_undiluted	bottomright	2	24	4mM	1	66.4378	NA	0.988966
12	12_2914	T24_4mM_undiluted	bottomright	2	24	4mM	1	70.4381	NA	0.97593
12	12_867	T24_4mM_undiluted	bottomright	2	24	4mM	1	69.4381	NA	0.999982
12	12_869	T24_4mM_undiluted	bottomright	2	24	4mM	1	69.4381	NA	0.988062
12	12_2918	T24_4mM_undiluted	bottomright	2	24	4mM	1	65.4381	NA	0.991582
12	12_871	T24_4mM_undiluted	bottomright	2	24	4mM	1	70.4381	NA	0.964043
12	12_872	T24_4mM_undiluted	bottomright	2	24	4mM	1	63.4394	0.349633	0.993113
12	12_877	T24_4mM_undiluted	bottomright	2	24	4mM	1	64.4378	NA	0.983717
12	12_2926	T24_4mM_undiluted	bottomright	2	24	4mM	1	64.4378	NA	0.988968
12	12_2929	T24_4mM_undiluted	bottomright	2	24	4mM	1	65.4381	NA	0.991585
12	12_883	T24_4mM_undiluted	bottomright	2	24	4mM	1	66.4378	NA	0.990389
12	12_2932	T24_4mM_undiluted	bottomright	2	24	4mM	1	66.4378	NA	0.971687
12	12_885	T24_4mM_undiluted	bottomright	2	24	4mM	1	72.4378	NA	0.970069
12	12_2007	T24_4mM_undiluted	bottomright	2	24	4mM	1	73.4383	NA	0.981745
12	12_887	T24_4mM_undiluted	bottomright	2	24	4mM	1	67.4389	NA	0.989353
12	12_888	T24_4mM_undiluted	bottomright	2	24	4mM	1	70.4381	NA	0.979634
12	12_889	T24_4mM_undiluted	bottomright	2	24	4mM	1	64.4378	0.385164	0.955929
12	12_893	T24_4mM_undiluted	bottomright	2	24	4mM	1	66.4378	NA	0.992345
12	12_2943	T24_4mM_undiluted	bottomright	2	24	4mM	1	64.4378	NA	0.993914
12	12_896	T24_4mM_undiluted	bottomright	2	24	4mM	1	68.4381	NA	0.958755
12	12_2947	T24_4mM_undiluted	bottomright	2	24	4mM	1	67.4389	NA	0.992002
12	12_902	T24_4mM_undiluted	bottomright	2	24	4mM	1	64.4378	0.603162	0.961073
12	12_906	T24_4mM_undiluted	bottomright	2	24	4mM	1	66.4378	NA	0.992321
12	12_908	T24_4mM_undiluted	bottomright	2	24	4mM	1	62.4378	0.46557	0.96869
12	12_2882	T24_4mM_undiluted	bottomright	2	24	4mM	1	62.4378	0.481656	0.955
12	12_911	T24_4mM_undiluted	bottomright	2	24	4mM	1	69.4381	NA	0.99645
12	12_3099	T24_4mM_undiluted	bottomright	2	24	4mM	1	67.4389	NA	0.985426
12	12_917	T24_4mM_undiluted	bottomright	2	24	4mM	1	66.4378	0.296584	0.979987
12	12_918	T24_4mM_undiluted	bottomright	2	24	4mM	1	69.4381	NA	0.977657
12	12_920	T24_4mM_undiluted	bottomright	2	24	4mM	1	67.4389	NA	0.992191
12	12_1975	T24_4mM_undiluted	bottomright	2	24	4mM	1	66.4378	NA	0.975684
12	12_2971	T24_4mM_undiluted	bottomright	2	24	4mM	1	64.4378	NA	0.971212
12	12_2972	T24_4mM_undiluted	bottomright	2	24	4mM	1	66.4378	NA	0.988535
12	12_167	T24_4mM_undiluted	bottomright	2	24	4mM	1	71.4378	NA	0.961023
12	12_930	T24_4mM_undiluted	bottomright	2	24	4mM	1	66.4378	NA	0.995639
12	12_931	T24_4mM_undiluted	bottomright	2	24	4mM	1	66.4378	NA	0.989189
12	12_1395	T24_4mM_undiluted	bottomright	2	24	4mM	1	67.4389	NA	0.961131
12	12_940	T24_4mM_undiluted	bottomright	2	24	4mM	1	66.4378	NA	0.981556
12	12_941	T24_4mM_undiluted	bottomright	2	24	4mM	1	66.4378	NA	0.998639
12	12_2991	T24_4mM_undiluted	bottomright	2	24	4mM	1	66.4378	NA	0.998142
12	12_2993	T24_4mM_undiluted	bottomright	2	24	4mM	1	67.4389	NA	0.989201
12	12_947	T24_4mM_undiluted	bottomright	2	24	4mM	1	65.4381	NA	0.978521
12	12_2998	T24_4mM_undiluted	bottomright	2	24	4mM	1	68.4381	NA	0.968299
12	12_2889	T24_4mM_undiluted	bottomright	2	24	4mM	1	67.4389	NA	0.991806
12	12_953	T24_4mM_undiluted	bottomright	2	24	4mM	1	62.4378	0.573404	0.974259
12	12_3003	T24_4mM_undiluted	bottomright	2	24	4mM	1	70.4381	NA	0.996305
12	12_3005	T24_4mM_undiluted	bottomright	2	24	4mM	1	64.4378	NA	0.97944
12	12_3006	T24_4mM_undiluted	bottomright	2	24	4mM	1	64.4378	NA	0.984777
12	12_961	T24_4mM_undiluted	bottomright	2	24	4mM	1	62.4378	0.482378	0.961208
12	12_962	T24_4mM_undiluted	bottomright	2	24	4mM	1	65.4381	NA	0.986516
12	12_966	T24_4mM_undiluted	bottomright	2	24	4mM	1	65.4381	NA	0.989007
12	12_3016	T24_4mM_undiluted	bottomright	2	24	4mM	1	66.4378	NA	0.980002
12	12_3018	T24_4mM_undiluted	bottomright	2	24	4mM	1	65.4381	NA	0.982317
12	12_3019	T24_4mM_undiluted	bottomright	2	24	4mM	1	67.4389	NA	0.992149
12	12_3021	T24_4mM_undiluted	bottomright	2	24	4mM	1	63.4394	0.393031	0.983714
12	12_3022	T24_4mM_undiluted	bottomright	2	24	4mM	1	73.4383	NA	0.979898
12	12_977	T24_4mM_undiluted	bottomright	2	24	4mM	1	67.4389	NA	0.978948
12	12_3028	T24_4mM_undiluted	bottomright	2	24	4mM	1	65.4381	NA	0.981214
12	12_3031	T24_4mM_undiluted	bottomright	2	24	4mM	1	63.4394	0.538194	0.976497
12	12_985	T24_4mM_undiluted	bottomright	2	24	4mM	1	67.4389	NA	0.993745
12	12_702	T24_4mM_undiluted	bottomright	2	24	4mM	1	70.4381	NA	0.992911
12	12_1189	T24_4mM_undiluted	bottomright	2	24	4mM	1	67.4389	NA	0.983
12	12_2896	T24_4mM_undiluted	bottomright	2	24	4mM	1	65.4381	NA	0.98664
12	12_3238	T24_4mM_undiluted	bottomright	2	24	4mM	1	66.4378	NA	0.986933
12	12_3047	T24_4mM_undiluted	bottomright	2	24	4mM	1	61.4381	0.437371	0.96776
12	12_1000	T24_4mM_undiluted	bottomright	2	24	4mM	1	67.4389	NA	0.983621
12	12_3052	T24_4mM_undiluted	bottomright	2	24	4mM	1	63.4394	0.295627	0.96513
12	12_1005	T24_4mM_undiluted	bottomright	2	24	4mM	1	68.4381	NA	0.965412
12	12_3055	T24_4mM_undiluted	bottomright	2	24	4mM	1	67.4389	NA	0.982618
12	12_3056	T24_4mM_undiluted	bottomright	2	24	4mM	1	63.4394	NA	0.983343
12	12_3057	T24_4mM_undiluted	bottomright	2	24	4mM	1	62.4378	NA	0.983256
12	12_1012	T24_4mM_undiluted	bottomright	2	24	4mM	1	66.4378	0.2878	0.962028
12	12_3061	T24_4mM_undiluted	bottomright	2	24	4mM	1	68.4381	NA	0.991188
12	12_3063	T24_4mM_undiluted	bottomright	2	24	4mM	1	66.4378	NA	0.989012
12	12_1016	T24_4mM_undiluted	bottomright	2	24	4mM	1	67.4389	0.60807	0.993575
12	12_2900	T24_4mM_undiluted	bottomright	2	24	4mM	1	63.4394	0.387183	0.983734
12	12_1019	T24_4mM_undiluted	bottomright	2	24	4mM	1	66.4378	NA	0.997376
12	12_1020	T24_4mM_undiluted	bottomright	2	24	4mM	1	65.4381	NA	0.987964
12	12_1021	T24_4mM_undiluted	bottomright	2	24	4mM	1	65.4381	NA	0.995212
12	12_1022	T24_4mM_undiluted	bottomright	2	24	4mM	1	64.4378	NA	0.985547
12	12_3071	T24_4mM_undiluted	bottomright	2	24	4mM	1	66.4378	NA	0.98597
12	12_1025	T24_4mM_undiluted	bottomright	2	24	4mM	1	65.4381	NA	0.989191
12	12_3077	T24_4mM_undiluted	bottomright	2	24	4mM	1	63.4394	0.548482	0.982909
12	12_3081	T24_4mM_undiluted	bottomright	2	24	4mM	1	63.4394	NA	0.987038
12	12_1034	T24_4mM_undiluted	bottomright	2	24	4mM	1	72.4378	NA	0.962712
12	12_1035	T24_4mM_undiluted	bottomright	2	24	4mM	1	67.4389	NA	0.99751
12	12_3085	T24_4mM_undiluted	bottomright	2	24	4mM	1	68.4381	NA	0.999775
12	12_1197	T24_4mM_undiluted	bottomright	2	24	4mM	1	68.4381	NA	0.977132
12	12_1043	T24_4mM_undiluted	bottomright	2	24	4mM	1	67.4389	NA	0.962497
12	12_3093	T24_4mM_undiluted	bottomright	2	24	4mM	1	64.4378	NA	0.990355
12	12_1048	T24_4mM_undiluted	bottomright	2	24	4mM	1	64.4378	NA	0.986312
12	12_1050	T24_4mM_undiluted	bottomright	2	24	4mM	1	63.4394	0.451499	0.986595
12	12_1051	T24_4mM_undiluted	bottomright	2	24	4mM	1	69.4381	NA	0.994521
12	12_3100	T24_4mM_undiluted	bottomright	2	24	4mM	1	68.4381	NA	0.967999
12	12_1059	T24_4mM_undiluted	bottomright	2	24	4mM	1	65.4381	NA	0.991528
12	12_1062	T24_4mM_undiluted	bottomright	2	24	4mM	1	66.4378	NA	0.995886
12	12_860	T24_4mM_undiluted	bottomright	2	24	4mM	1	65.4381	NA	0.985414
12	12_3114	T24_4mM_undiluted	bottomright	2	24	4mM	1	66.4378	NA	0.98366
12	12_3116	T24_4mM_undiluted	bottomright	2	24	4mM	1	66.4378	NA	0.976901
12	12_3117	T24_4mM_undiluted	bottomright	2	24	4mM	1	67.4389	NA	0.992031
12	12_179	T24_4mM_undiluted	bottomright	2	24	4mM	1	67.4389	NA	0.988309
12	12_3125	T24_4mM_undiluted	bottomright	2	24	4mM	1	66.4378	NA	0.976785
12	12_1081	T24_4mM_undiluted	bottomright	2	24	4mM	1	62.4378	0.525631	0.96866
12	12_1086	T24_4mM_undiluted	bottomright	2	24	4mM	1	64.4378	0.410362	0.981694
12	12_3137	T24_4mM_undiluted	bottomright	2	24	4mM	1	68.4381	NA	0.979519
12	12_3138	T24_4mM_undiluted	bottomright	2	24	4mM	1	68.4381	NA	0.976273
12	12_1093	T24_4mM_undiluted	bottomright	2	24	4mM	1	67.4389	NA	0.995839
12	12_1096	T24_4mM_undiluted	bottomright	2	24	4mM	1	71.4378	NA	0.989755
12	12_3147	T24_4mM_undiluted	bottomright	2	24	4mM	1	65.4381	NA	0.982495
12	12_3149	T24_4mM_undiluted	bottomright	2	24	4mM	1	68.4381	NA	0.992878
12	12_1105	T24_4mM_undiluted	bottomright	2	24	4mM	1	67.4389	NA	0.98186
12	12_1110	T24_4mM_undiluted	bottomright	2	24	4mM	1	67.4389	NA	0.978406
12	12_1112	T24_4mM_undiluted	bottomright	2	24	4mM	1	66.4378	NA	0.9845
12	12_868	T24_4mM_undiluted	bottomright	2	24	4mM	1	69.4381	NA	0.990113
12	12_1114	T24_4mM_undiluted	bottomright	2	24	4mM	1	66.4378	NA	0.991254
12	12_3163	T24_4mM_undiluted	bottomright	2	24	4mM	1	68.4381	NA	0.997065
12	12_1116	T24_4mM_undiluted	bottomright	2	24	4mM	1	66.4378	NA	0.983773
12	12_1118	T24_4mM_undiluted	bottomright	2	24	4mM	1	67.4389	NA	0.987787
12	12_1119	T24_4mM_undiluted	bottomright	2	24	4mM	1	64.4378	NA	0.974141
12	12_870	T24_4mM_undiluted	bottomright	2	24	4mM	1	67.4389	NA	0.978445
12	12_3183	T24_4mM_undiluted	bottomright	2	24	4mM	1	67.4389	NA	0.969167
12	12_1136	T24_4mM_undiluted	bottomright	2	24	4mM	1	66.4378	NA	0.990573
12	12_1137	T24_4mM_undiluted	bottomright	2	24	4mM	1	64.4378	0.429651	0.950875
12	12_1146	T24_4mM_undiluted	bottomright	2	24	4mM	1	63.4394	0.539578	0.979241
12	12_3195	T24_4mM_undiluted	bottomright	2	24	4mM	1	65.4381	NA	0.995391
12	12_1148	T24_4mM_undiluted	bottomright	2	24	4mM	1	67.4389	NA	0.996101
12	12_3199	T24_4mM_undiluted	bottomright	2	24	4mM	1	68.4381	NA	0.981806
12	12_3200	T24_4mM_undiluted	bottomright	2	24	4mM	1	67.4389	NA	0.961733
12	12_3202	T24_4mM_undiluted	bottomright	2	24	4mM	1	65.4381	NA	0.978847
12	12_3039	T24_4mM_undiluted	bottomright	2	24	4mM	1	67.4389	NA	0.95993
12	12_3207	T24_4mM_undiluted	bottomright	2	24	4mM	1	65.4381	NA	0.986753
12	12_1218	T24_4mM_undiluted	bottomright	2	24	4mM	1	67.4389	NA	0.992047
12	12_3214	T24_4mM_undiluted	bottomright	2	24	4mM	1	66.4378	NA	0.986323
12	12_1173	T24_4mM_undiluted	bottomright	2	24	4mM	1	66.4378	NA	0.976467
12	12_1175	T24_4mM_undiluted	bottomright	2	24	4mM	1	66.4378	NA	0.978014
12	12_1176	T24_4mM_undiluted	bottomright	2	24	4mM	1	68.4381	NA	0.982423
12	12_1220	T24_4mM_undiluted	bottomright	2	24	4mM	1	66.4378	NA	0.979362
12	12_3226	T24_4mM_undiluted	bottomright	2	24	4mM	1	71.4378	NA	0.996827
12	12_1181	T24_4mM_undiluted	bottomright	2	24	4mM	1	65.4381	NA	0.976519
12	12_1186	T24_4mM_undiluted	bottomright	2	24	4mM	1	67.4389	NA	0.990386
12	12_3235	T24_4mM_undiluted	bottomright	2	24	4mM	1	67.4389	NA	0.987819
12	12_3236	T24_4mM_undiluted	bottomright	2	24	4mM	1	67.4389	NA	0.989109
12	12_3237	T24_4mM_undiluted	bottomright	2	24	4mM	1	68.4381	NA	0.988439
12	12_1190	T24_4mM_undiluted	bottomright	2	24	4mM	1	69.4381	NA	0.994194
12	12_881	T24_4mM_undiluted	bottomright	2	24	4mM	1	62.4378	0.447177	0.957753
12	12_3245	T24_4mM_undiluted	bottomright	2	24	4mM	1	66.4378	NA	0.987004
12	12_1201	T24_4mM_undiluted	bottomright	2	24	4mM	1	65.4381	0.609858	0.985203
12	12_1203	T24_4mM_undiluted	bottomright	2	24	4mM	1	65.4381	NA	0.97326
12	12_1205	T24_4mM_undiluted	bottomright	2	24	4mM	1	70.4381	NA	0.997154
12	12_1207	T24_4mM_undiluted	bottomright	2	24	4mM	1	67.4389	NA	0.980388
12	12_1211	T24_4mM_undiluted	bottomright	2	24	4mM	1	64.4378	0.383707	0.958092
12	12_3262	T24_4mM_undiluted	bottomright	2	24	4mM	1	64.4378	0.376731	0.98075
12	12_1215	T24_4mM_undiluted	bottomright	2	24	4mM	1	66.4378	NA	0.978586
12	12_1216	T24_4mM_undiluted	bottomright	2	24	4mM	1	67.4389	NA	0.989969
12	12_3266	T24_4mM_undiluted	bottomright	2	24	4mM	1	68.4381	NA	0.992566
12	12_1224	T24_4mM_undiluted	bottomright	2	24	4mM	1	65.4381	NA	0.989913
12	12_1225	T24_4mM_undiluted	bottomright	2	24	4mM	1	64.4378	NA	0.982342
12	12_1227	T24_4mM_undiluted	bottomright	2	24	4mM	1	67.4389	NA	0.967799
12	12_1228	T24_4mM_undiluted	bottomright	2	24	4mM	1	63.4394	0.592752	0.981216
12	12_1230	T24_4mM_undiluted	bottomright	2	24	4mM	1	69.4381	NA	0.997099
12	12_1231	T24_4mM_undiluted	bottomright	2	24	4mM	1	65.4381	NA	0.98173
12	12_1236	T24_4mM_undiluted	bottomright	2	24	4mM	1	64.4378	0.293307	0.951313
12	12_1913	T24_4mM_undiluted	bottomright	2	24	4mM	1	67.4389	NA	0.959136
12	12_1241	T24_4mM_undiluted	bottomright	2	24	4mM	1	68.4381	NA	0.993121
12	12_1245	T24_4mM_undiluted	bottomright	2	24	4mM	1	67.4389	NA	0.982537
12	12_1246	T24_4mM_undiluted	bottomright	2	24	4mM	1	64.4378	0.138831	0.961866
12	12_3295	T24_4mM_undiluted	bottomright	2	24	4mM	1	68.4381	NA	0.978977
12	12_1248	T24_4mM_undiluted	bottomright	2	24	4mM	1	67.4389	NA	0.987358
12	12_1251	T24_4mM_undiluted	bottomright	2	24	4mM	1	63.4394	0.200069	0.985401
12	12_1257	T24_4mM_undiluted	bottomright	2	24	4mM	1	74.4389	NA	0.997744
12	12_551	T24_4mM_undiluted	bottomright	2	24	4mM	1	69.4381	NA	0.99335
12	12_1260	T24_4mM_undiluted	bottomright	2	24	4mM	1	65.4381	NA	0.985132
12	12_2258	T24_4mM_undiluted	bottomright	2	24	4mM	1	63.4394	NA	0.988289
12	12_1263	T24_4mM_undiluted	bottomright	2	24	4mM	1	66.4378	NA	0.978916
12	12_1265	T24_4mM_undiluted	bottomright	2	24	4mM	1	67.4389	NA	0.994132
12	12_1267	T24_4mM_undiluted	bottomright	2	24	4mM	1	68.4381	NA	0.993015
12	12_1268	T24_4mM_undiluted	bottomright	2	24	4mM	1	66.4378	NA	0.992452
12	12_1271	T24_4mM_undiluted	bottomright	2	24	4mM	1	70.4381	NA	0.978217
12	12_3320	T24_4mM_undiluted	bottomright	2	24	4mM	1	69.4381	NA	0.980462
12	12_1274	T24_4mM_undiluted	bottomright	2	24	4mM	1	65.4381	NA	0.993069
12	12_3323	T24_4mM_undiluted	bottomright	2	24	4mM	1	67.4389	NA	0.981148
12	12_1278	T24_4mM_undiluted	bottomright	2	24	4mM	1	66.4378	NA	0.996699
12	12_1279	T24_4mM_undiluted	bottomright	2	24	4mM	1	65.4381	NA	0.989902
12	12_1281	T24_4mM_undiluted	bottomright	2	24	4mM	1	69.4381	NA	0.963421
12	12_1286	T24_4mM_undiluted	bottomright	2	24	4mM	1	70.4381	NA	0.989136
12	12_2907	T24_4mM_undiluted	bottomright	2	24	4mM	1	60.4378	0.694722	0.962957
12	12_1294	T24_4mM_undiluted	bottomright	2	24	4mM	1	68.4381	NA	0.98497
12	12_1295	T24_4mM_undiluted	bottomright	2	24	4mM	1	64.4378	0.291133	0.966162
12	12_1297	T24_4mM_undiluted	bottomright	2	24	4mM	1	64.4378	NA	0.983327
12	12_1300	T24_4mM_undiluted	bottomright	2	24	4mM	1	70.4381	NA	0.999635
12	12_1302	T24_4mM_undiluted	bottomright	2	24	4mM	1	67.4389	NA	0.996565
12	12_1303	T24_4mM_undiluted	bottomright	2	24	4mM	1	66.4378	NA	0.992007
12	12_1304	T24_4mM_undiluted	bottomright	2	24	4mM	1	67.4389	NA	0.994971
12	12_1310	T24_4mM_undiluted	bottomright	2	24	4mM	1	69.4381	NA	0.990632
12	12_1311	T24_4mM_undiluted	bottomright	2	24	4mM	1	69.4381	NA	0.960298
12	12_3234	T24_4mM_undiluted	bottomright	2	24	4mM	1	63.4394	0.374356	0.954605
12	12_2941	T24_4mM_undiluted	bottomright	2	24	4mM	1	67.4389	NA	0.965606
12	12_2609	T24_4mM_undiluted	bottomright	2	24	4mM	1	64.4378	0.397016	0.993073
12	12_1321	T24_4mM_undiluted	bottomright	2	24	4mM	1	68.4381	NA	0.965875
12	12_1322	T24_4mM_undiluted	bottomright	2	24	4mM	1	66.4378	NA	0.99112
12	12_1323	T24_4mM_undiluted	bottomright	2	24	4mM	1	66.4378	NA	0.984071
12	12_1324	T24_4mM_undiluted	bottomright	2	24	4mM	1	67.4389	NA	0.989619
12	12_1327	T24_4mM_undiluted	bottomright	2	24	4mM	1	70.4381	NA	0.976481
12	12_2952	T24_4mM_undiluted	bottomright	2	24	4mM	1	63.4394	0.448102	0.950141
12	12_1330	T24_4mM_undiluted	bottomright	2	24	4mM	1	67.4389	NA	0.952993
12	12_1331	T24_4mM_undiluted	bottomright	2	24	4mM	1	66.4378	NA	0.990299
12	12_1332	T24_4mM_undiluted	bottomright	2	24	4mM	1	68.4381	NA	0.972688
12	12_1334	T24_4mM_undiluted	bottomright	2	24	4mM	1	66.4378	NA	0.980764
12	12_1336	T24_4mM_undiluted	bottomright	2	24	4mM	1	67.4389	NA	0.980605
12	12_3386	T24_4mM_undiluted	bottomright	2	24	4mM	1	68.4381	NA	0.975407
12	12_1339	T24_4mM_undiluted	bottomright	2	24	4mM	1	68.4381	NA	0.984246
12	12_1340	T24_4mM_undiluted	bottomright	2	24	4mM	1	67.4389	NA	0.965591
12	12_2954	T24_4mM_undiluted	bottomright	2	24	4mM	1	63.4394	0.485916	0.978347
12	12_1342	T24_4mM_undiluted	bottomright	2	24	4mM	1	68.4381	NA	0.960196
12	12_1344	T24_4mM_undiluted	bottomright	2	24	4mM	1	67.4389	NA	0.991237
12	12_1345	T24_4mM_undiluted	bottomright	2	24	4mM	1	67.4389	NA	0.985015
12	12_1347	T24_4mM_undiluted	bottomright	2	24	4mM	1	66.4378	NA	0.986974
12	12_1349	T24_4mM_undiluted	bottomright	2	24	4mM	1	69.4381	NA	0.985534
12	12_1352	T24_4mM_undiluted	bottomright	2	24	4mM	1	66.4378	NA	0.981261
12	12_2956	T24_4mM_undiluted	bottomright	2	24	4mM	1	63.4394	NA	0.982021
12	12_1354	T24_4mM_undiluted	bottomright	2	24	4mM	1	67.4389	NA	0.989131
12	12_1355	T24_4mM_undiluted	bottomright	2	24	4mM	1	65.4381	NA	0.997294
12	12_1359	T24_4mM_undiluted	bottomright	2	24	4mM	1	69.4381	NA	0.999443
12	12_1368	T24_4mM_undiluted	bottomright	2	24	4mM	1	63.4394	0.522554	0.964852
12	12_3417	T24_4mM_undiluted	bottomright	2	24	4mM	1	67.4389	NA	0.981401
12	12_2959	T24_4mM_undiluted	bottomright	2	24	4mM	1	62.4378	NA	0.978924
12	12_1372	T24_4mM_undiluted	bottomright	2	24	4mM	1	67.4389	NA	0.974445
12	12_1378	T24_4mM_undiluted	bottomright	2	24	4mM	1	65.4381	NA	0.987925
12	12_1379	T24_4mM_undiluted	bottomright	2	24	4mM	1	69.4381	NA	0.979564
12	12_1380	T24_4mM_undiluted	bottomright	2	24	4mM	1	65.4381	NA	0.985025
12	12_1382	T24_4mM_undiluted	bottomright	2	24	4mM	1	66.4378	NA	0.983292
12	12_1383	T24_4mM_undiluted	bottomright	2	24	4mM	1	67.4389	NA	0.994078
12	12_1384	T24_4mM_undiluted	bottomright	2	24	4mM	1	64.4378	0.604097	0.973544
12	12_1385	T24_4mM_undiluted	bottomright	2	24	4mM	1	64.4378	0.575599	0.97893
12	12_2842	T24_4mM_undiluted	bottomright	2	24	4mM	1	65.4381	NA	0.990444
12	12_1387	T24_4mM_undiluted	bottomright	2	24	4mM	1	68.4381	NA	0.972958
12	12_1389	T24_4mM_undiluted	bottomright	2	24	4mM	1	67.4389	NA	0.987381
12	12_1390	T24_4mM_undiluted	bottomright	2	24	4mM	1	66.4378	NA	0.974238
12	12_1392	T24_4mM_undiluted	bottomright	2	24	4mM	1	69.4381	NA	0.973329
12	12_1393	T24_4mM_undiluted	bottomright	2	24	4mM	1	65.4381	NA	0.996507
12	12_1397	T24_4mM_undiluted	bottomright	2	24	4mM	1	67.4389	NA	0.980609
12	12_1399	T24_4mM_undiluted	bottomright	2	24	4mM	1	62.4378	0.492493	0.962074
12	12_1400	T24_4mM_undiluted	bottomright	2	24	4mM	1	68.4381	NA	0.984498
12	12_1401	T24_4mM_undiluted	bottomright	2	24	4mM	1	70.4381	NA	0.97685
12	12_1403	T24_4mM_undiluted	bottomright	2	24	4mM	1	68.4381	NA	0.983637
12	12_1406	T24_4mM_undiluted	bottomright	2	24	4mM	1	63.4394	0.696621	0.958045
12	12_1408	T24_4mM_undiluted	bottomright	2	24	4mM	1	66.4378	NA	0.980692
12	12_1259	T24_4mM_undiluted	bottomright	2	24	4mM	1	66.4378	NA	0.979688
12	12_1415	T24_4mM_undiluted	bottomright	2	24	4mM	1	63.4394	0.649425	0.968771
12	12_1411	T24_4mM_undiluted	bottomright	2	24	4mM	1	67.4389	NA	0.964356
12	12_1421	T24_4mM_undiluted	bottomright	2	24	4mM	1	68.4381	NA	0.990978
12	12_3309	T24_4mM_undiluted	bottomright	2	24	4mM	1	65.4381	NA	0.972032
12	12_1426	T24_4mM_undiluted	bottomright	2	24	4mM	1	67.4389	NA	0.98188
12	12_1430	T24_4mM_undiluted	bottomright	2	24	4mM	1	67.4389	NA	0.988493
12	12_1431	T24_4mM_undiluted	bottomright	2	24	4mM	1	66.4378	NA	0.991128
12	12_1432	T24_4mM_undiluted	bottomright	2	24	4mM	1	66.4378	NA	0.980763
12	12_1437	T24_4mM_undiluted	bottomright	2	24	4mM	1	66.4378	NA	0.980399
12	12_1438	T24_4mM_undiluted	bottomright	2	24	4mM	1	66.4378	NA	0.987233
12	12_1442	T24_4mM_undiluted	bottomright	2	24	4mM	1	66.4378	NA	0.9926
12	12_1443	T24_4mM_undiluted	bottomright	2	24	4mM	1	64.4378	0.497858	0.971098
12	12_1444	T24_4mM_undiluted	bottomright	2	24	4mM	1	65.4381	0.605609	0.989656
12	12_1445	T24_4mM_undiluted	bottomright	2	24	4mM	1	65.4381	NA	0.9951
12	12_1450	T24_4mM_undiluted	bottomright	2	24	4mM	1	64.4378	NA	0.991699
12	12_1451	T24_4mM_undiluted	bottomright	2	24	4mM	1	66.4378	NA	0.995116
12	12_1455	T24_4mM_undiluted	bottomright	2	24	4mM	1	65.4381	NA	0.988253
12	12_1457	T24_4mM_undiluted	bottomright	2	24	4mM	1	68.4381	NA	0.965927
12	12_1458	T24_4mM_undiluted	bottomright	2	24	4mM	1	64.4378	0.513086	0.963262
12	12_1459	T24_4mM_undiluted	bottomright	2	24	4mM	1	63.4394	NA	0.977489
12	12_1464	T24_4mM_undiluted	bottomright	2	24	4mM	1	66.4378	NA	0.983729
12	12_1468	T24_4mM_undiluted	bottomright	2	24	4mM	1	68.4381	NA	0.981853
12	12_1469	T24_4mM_undiluted	bottomright	2	24	4mM	1	66.4378	NA	0.989576
12	12_1470	T24_4mM_undiluted	bottomright	2	24	4mM	1	67.4389	NA	0.974686
12	12_2635	T24_4mM_undiluted	bottomright	2	24	4mM	1	66.4378	NA	0.991443
12	12_1476	T24_4mM_undiluted	bottomright	2	24	4mM	1	65.4381	NA	0.992711
12	12_1478	T24_4mM_undiluted	bottomright	2	24	4mM	1	65.4381	NA	0.978637
12	12_1479	T24_4mM_undiluted	bottomright	2	24	4mM	1	66.4378	NA	0.995405
12	12_1480	T24_4mM_undiluted	bottomright	2	24	4mM	1	68.4381	NA	0.98546
12	12_1482	T24_4mM_undiluted	bottomright	2	24	4mM	1	69.4381	NA	0.985448
12	12_1484	T24_4mM_undiluted	bottomright	2	24	4mM	1	64.4378	0.529894	0.956438
12	12_1485	T24_4mM_undiluted	bottomright	2	24	4mM	1	67.4389	NA	0.996329
12	12_2833	T24_4mM_undiluted	bottomright	2	24	4mM	1	64.4378	NA	0.984025
12	12_1492	T24_4mM_undiluted	bottomright	2	24	4mM	1	65.4381	NA	0.981185
12	12_1498	T24_4mM_undiluted	bottomright	2	24	4mM	1	65.4381	NA	0.986366
12	12_1500	T24_4mM_undiluted	bottomright	2	24	4mM	1	65.4381	NA	0.994988
12	12_1501	T24_4mM_undiluted	bottomright	2	24	4mM	1	67.4389	NA	0.980809
12	12_1502	T24_4mM_undiluted	bottomright	2	24	4mM	1	67.4389	NA	0.977101
12	12_1505	T24_4mM_undiluted	bottomright	2	24	4mM	1	69.4381	NA	0.961382
12	12_1506	T24_4mM_undiluted	bottomright	2	24	4mM	1	64.4378	0.678726	0.993156
12	12_1518	T24_4mM_undiluted	bottomright	2	24	4mM	1	64.4378	NA	0.960278
12	12_1519	T24_4mM_undiluted	bottomright	2	24	4mM	1	66.4378	NA	0.980613
12	12_1522	T24_4mM_undiluted	bottomright	2	24	4mM	1	69.4381	NA	0.999034
12	12_1523	T24_4mM_undiluted	bottomright	2	24	4mM	1	67.4389	NA	0.996248
12	12_1524	T24_4mM_undiluted	bottomright	2	24	4mM	1	67.4389	NA	0.991575
12	12_1526	T24_4mM_undiluted	bottomright	2	24	4mM	1	67.4389	NA	0.987081
12	12_1528	T24_4mM_undiluted	bottomright	2	24	4mM	1	66.4378	NA	0.988773
12	12_1529	T24_4mM_undiluted	bottomright	2	24	4mM	1	66.4378	NA	0.988203
12	12_1530	T24_4mM_undiluted	bottomright	2	24	4mM	1	68.4381	NA	0.985961
12	12_1531	T24_4mM_undiluted	bottomright	2	24	4mM	1	67.4389	NA	0.983113
12	12_1534	T24_4mM_undiluted	bottomright	2	24	4mM	1	67.4389	NA	0.990737
12	12_1535	T24_4mM_undiluted	bottomright	2	24	4mM	1	63.4394	0.414959	0.972521
12	12_1538	T24_4mM_undiluted	bottomright	2	24	4mM	1	69.4381	NA	0.958378
12	12_1539	T24_4mM_undiluted	bottomright	2	24	4mM	1	73.4383	NA	0.990009
12	12_1541	T24_4mM_undiluted	bottomright	2	24	4mM	1	64.4378	0.666335	0.984252
12	12_1033	T24_4mM_undiluted	bottomright	2	24	4mM	1	68.4381	NA	0.983969
12	12_1543	T24_4mM_undiluted	bottomright	2	24	4mM	1	66.4378	NA	0.987197
12	12_1545	T24_4mM_undiluted	bottomright	2	24	4mM	1	67.4389	NA	0.992874
12	12_1546	T24_4mM_undiluted	bottomright	2	24	4mM	1	67.4389	NA	0.98866
12	12_1549	T24_4mM_undiluted	bottomright	2	24	4mM	1	67.4389	NA	0.974635
12	12_1552	T24_4mM_undiluted	bottomright	2	24	4mM	1	69.4381	NA	0.986311
12	12_1553	T24_4mM_undiluted	bottomright	2	24	4mM	1	67.4389	NA	0.986312
12	12_1555	T24_4mM_undiluted	bottomright	2	24	4mM	1	65.4381	NA	0.978699
12	12_1561	T24_4mM_undiluted	bottomright	2	24	4mM	1	67.4389	NA	0.973207
12	12_1562	T24_4mM_undiluted	bottomright	2	24	4mM	1	66.4378	NA	0.983984
12	12_1566	T24_4mM_undiluted	bottomright	2	24	4mM	1	64.4378	0.560094	0.983283
12	12_1567	T24_4mM_undiluted	bottomright	2	24	4mM	1	63.4394	0.573426	0.983513
12	12_1568	T24_4mM_undiluted	bottomright	2	24	4mM	1	67.4389	NA	0.994081
12	12_1569	T24_4mM_undiluted	bottomright	2	24	4mM	1	66.4378	NA	0.995258
12	12_1570	T24_4mM_undiluted	bottomright	2	24	4mM	1	68.4381	NA	0.968082
12	12_1571	T24_4mM_undiluted	bottomright	2	24	4mM	1	63.4394	0.538295	0.958785
12	12_1576	T24_4mM_undiluted	bottomright	2	24	4mM	1	67.4389	NA	0.959363
12	12_1577	T24_4mM_undiluted	bottomright	2	24	4mM	1	67.4389	NA	0.967856
12	12_1580	T24_4mM_undiluted	bottomright	2	24	4mM	1	67.4389	NA	0.959931
12	12_3188	T24_4mM_undiluted	bottomright	2	24	4mM	1	67.4389	NA	0.959336
12	12_3158	T24_4mM_undiluted	bottomright	2	24	4mM	1	67.4389	NA	0.984232
12	12_1586	T24_4mM_undiluted	bottomright	2	24	4mM	1	67.4389	NA	0.99593
12	12_2995	T24_4mM_undiluted	bottomright	2	24	4mM	1	65.4381	NA	0.981321
12	12_1595	T24_4mM_undiluted	bottomright	2	24	4mM	1	66.4378	NA	0.984248
12	12_1596	T24_4mM_undiluted	bottomright	2	24	4mM	1	68.4381	NA	0.967012
12	12_1599	T24_4mM_undiluted	bottomright	2	24	4mM	1	66.4378	NA	0.989667
12	12_1600	T24_4mM_undiluted	bottomright	2	24	4mM	1	65.4381	NA	0.990434
12	12_1602	T24_4mM_undiluted	bottomright	2	24	4mM	1	67.4389	NA	0.990227
12	12_1604	T24_4mM_undiluted	bottomright	2	24	4mM	1	67.4389	NA	0.97907
12	12_1608	T24_4mM_undiluted	bottomright	2	24	4mM	1	67.4389	NA	0.971814
12	12_1610	T24_4mM_undiluted	bottomright	2	24	4mM	1	67.4389	NA	0.984716
12	12_951	T24_4mM_undiluted	bottomright	2	24	4mM	1	66.4378	NA	0.991852
12	12_1612	T24_4mM_undiluted	bottomright	2	24	4mM	1	64.4378	NA	0.969197
12	12_1613	T24_4mM_undiluted	bottomright	2	24	4mM	1	67.4389	NA	0.980822
12	12_1616	T24_4mM_undiluted	bottomright	2	24	4mM	1	67.4389	NA	0.95981
12	12_1618	T24_4mM_undiluted	bottomright	2	24	4mM	1	69.4381	NA	0.997002
12	12_1619	T24_4mM_undiluted	bottomright	2	24	4mM	1	66.4378	NA	0.96932
12	12_1622	T24_4mM_undiluted	bottomright	2	24	4mM	1	65.4381	NA	0.983282
12	12_1623	T24_4mM_undiluted	bottomright	2	24	4mM	1	67.4389	NA	0.995411
12	12_1624	T24_4mM_undiluted	bottomright	2	24	4mM	1	67.4389	NA	0.983401
12	12_1628	T24_4mM_undiluted	bottomright	2	24	4mM	1	67.4389	NA	0.991074
12	12_1629	T24_4mM_undiluted	bottomright	2	24	4mM	1	68.4381	NA	0.978214
12	12_1630	T24_4mM_undiluted	bottomright	2	24	4mM	1	65.4381	NA	0.981709
12	12_1635	T24_4mM_undiluted	bottomright	2	24	4mM	1	67.4389	NA	0.9669
12	12_1637	T24_4mM_undiluted	bottomright	2	24	4mM	1	67.4389	NA	0.974602
12	12_1642	T24_4mM_undiluted	bottomright	2	24	4mM	1	67.4389	NA	0.987611
12	12_1647	T24_4mM_undiluted	bottomright	2	24	4mM	1	64.4378	NA	0.974218
12	12_2534	T24_4mM_undiluted	bottomright	2	24	4mM	1	63.4394	NA	0.972573
12	12_1652	T24_4mM_undiluted	bottomright	2	24	4mM	1	68.4381	NA	0.9976
12	12_1655	T24_4mM_undiluted	bottomright	2	24	4mM	1	68.4381	NA	0.991982
12	12_1659	T24_4mM_undiluted	bottomright	2	24	4mM	1	67.4389	NA	0.980614
12	12_1660	T24_4mM_undiluted	bottomright	2	24	4mM	1	67.4389	NA	0.992967
12	12_1667	T24_4mM_undiluted	bottomright	2	24	4mM	1	67.4389	NA	0.966323
12	12_3350	T24_4mM_undiluted	bottomright	2	24	4mM	1	69.4381	NA	0.998044
12	12_1670	T24_4mM_undiluted	bottomright	2	24	4mM	1	68.4381	NA	0.965099
12	12_3009	T24_4mM_undiluted	bottomright	2	24	4mM	1	67.4389	NA	0.995973
12	12_1676	T24_4mM_undiluted	bottomright	2	24	4mM	1	65.4381	NA	0.967758
12	12_3010	T24_4mM_undiluted	bottomright	2	24	4mM	1	66.4378	NA	0.989701
12	12_1678	T24_4mM_undiluted	bottomright	2	24	4mM	1	64.4378	0.439299	0.97979
12	12_1645	T24_4mM_undiluted	bottomright	2	24	4mM	1	64.4378	NA	0.985374
12	12_1682	T24_4mM_undiluted	bottomright	2	24	4mM	1	68.4381	NA	0.964471
12	12_3011	T24_4mM_undiluted	bottomright	2	24	4mM	1	67.4389	NA	0.997259
12	12_1684	T24_4mM_undiluted	bottomright	2	24	4mM	1	68.4381	NA	0.994241
12	12_1685	T24_4mM_undiluted	bottomright	2	24	4mM	1	67.4389	NA	0.95501
12	12_2852	T24_4mM_undiluted	bottomright	2	24	4mM	1	62.4378	0.419505	0.968683
12	12_1694	T24_4mM_undiluted	bottomright	2	24	4mM	1	66.4378	NA	0.984667
12	12_1648	T24_4mM_undiluted	bottomright	2	24	4mM	1	66.4378	0.234889	0.988359
12	12_1698	T24_4mM_undiluted	bottomright	2	24	4mM	1	67.4389	NA	0.988643
12	12_2331	T24_4mM_undiluted	bottomright	2	24	4mM	1	64.4378	0.462416	0.986075
12	12_1700	T24_4mM_undiluted	bottomright	2	24	4mM	1	68.4381	NA	0.992783
12	12_2648	T24_4mM_undiluted	bottomright	2	24	4mM	1	65.4381	0.54561	0.985516
12	12_1705	T24_4mM_undiluted	bottomright	2	24	4mM	1	67.4389	NA	0.976592
12	12_1710	T24_4mM_undiluted	bottomright	2	24	4mM	1	67.4389	NA	0.955748
12	12_1714	T24_4mM_undiluted	bottomright	2	24	4mM	1	66.4378	NA	0.991172
12	12_1717	T24_4mM_undiluted	bottomright	2	24	4mM	1	67.4389	NA	0.997923
12	12_1718	T24_4mM_undiluted	bottomright	2	24	4mM	1	69.4381	NA	0.997312
12	12_1720	T24_4mM_undiluted	bottomright	2	24	4mM	1	66.4378	NA	0.974452
12	12_2676	T24_4mM_undiluted	bottomright	2	24	4mM	1	65.4381	NA	0.981001
12	12_1723	T24_4mM_undiluted	bottomright	2	24	4mM	1	64.4378	NA	0.970897
12	12_1728	T24_4mM_undiluted	bottomright	2	24	4mM	1	63.4394	0.555089	0.981174
12	12_1729	T24_4mM_undiluted	bottomright	2	24	4mM	1	67.4389	NA	0.991574
12	12_1733	T24_4mM_undiluted	bottomright	2	24	4mM	1	69.4381	NA	0.985186
12	12_1737	T24_4mM_undiluted	bottomright	2	24	4mM	1	65.4381	0.506173	0.95223
12	12_1738	T24_4mM_undiluted	bottomright	2	24	4mM	1	66.4378	NA	0.993757
12	12_1740	T24_4mM_undiluted	bottomright	2	24	4mM	1	63.4394	0.390016	0.979526
12	12_1742	T24_4mM_undiluted	bottomright	2	24	4mM	1	67.4389	NA	0.97586
12	12_1744	T24_4mM_undiluted	bottomright	2	24	4mM	1	68.4381	NA	0.994938
12	12_1752	T24_4mM_undiluted	bottomright	2	24	4mM	1	70.4381	NA	0.962437
12	12_1758	T24_4mM_undiluted	bottomright	2	24	4mM	1	62.4378	0.820576	0.960198
12	12_1762	T24_4mM_undiluted	bottomright	2	24	4mM	1	67.4389	NA	0.994927
12	12_2840	T24_4mM_undiluted	bottomright	2	24	4mM	1	67.4389	NA	0.958939
12	12_1765	T24_4mM_undiluted	bottomright	2	24	4mM	1	67.4389	NA	0.999521
12	12_1766	T24_4mM_undiluted	bottomright	2	24	4mM	1	68.4381	NA	0.960573
12	12_1769	T24_4mM_undiluted	bottomright	2	24	4mM	1	65.4381	NA	0.988917
12	12_1776	T24_4mM_undiluted	bottomright	2	24	4mM	1	71.4378	NA	0.966143
12	12_2855	T24_4mM_undiluted	bottomright	2	24	4mM	1	63.4394	NA	0.99011
12	12_1780	T24_4mM_undiluted	bottomright	2	24	4mM	1	66.4378	NA	0.993903
12	12_1782	T24_4mM_undiluted	bottomright	2	24	4mM	1	67.4389	NA	0.973707
12	12_1790	T24_4mM_undiluted	bottomright	2	24	4mM	1	67.4389	NA	0.973228
12	12_640	T24_4mM_undiluted	bottomright	2	24	4mM	1	66.4378	NA	0.985362
12	12_1795	T24_4mM_undiluted	bottomright	2	24	4mM	1	71.4378	NA	0.960282
12	12_1798	T24_4mM_undiluted	bottomright	2	24	4mM	1	67.4389	NA	0.995547
12	12_1799	T24_4mM_undiluted	bottomright	2	24	4mM	1	70.4381	NA	0.990344
12	12_1801	T24_4mM_undiluted	bottomright	2	24	4mM	1	67.4389	NA	0.992149
12	12_1802	T24_4mM_undiluted	bottomright	2	24	4mM	1	64.4378	0.504016	0.975399
12	12_1803	T24_4mM_undiluted	bottomright	2	24	4mM	1	67.4389	NA	0.988136
12	12_1804	T24_4mM_undiluted	bottomright	2	24	4mM	1	63.4394	0.591458	0.970368
12	12_1805	T24_4mM_undiluted	bottomright	2	24	4mM	1	67.4389	NA	0.983828
12	12_1810	T24_4mM_undiluted	bottomright	2	24	4mM	1	65.4381	NA	0.980132
12	12_1812	T24_4mM_undiluted	bottomright	2	24	4mM	1	67.4389	NA	0.989264
12	12_1815	T24_4mM_undiluted	bottomright	2	24	4mM	1	67.4389	NA	0.992867
12	12_1817	T24_4mM_undiluted	bottomright	2	24	4mM	1	69.4381	NA	0.989129
12	12_1821	T24_4mM_undiluted	bottomright	2	24	4mM	1	72.4378	NA	0.998241
12	12_1822	T24_4mM_undiluted	bottomright	2	24	4mM	1	64.4378	NA	0.985823
12	12_1825	T24_4mM_undiluted	bottomright	2	24	4mM	1	65.4381	NA	0.980044
12	12_1793	T24_4mM_undiluted	bottomright	2	24	4mM	1	67.4389	NA	0.997712
12	12_1831	T24_4mM_undiluted	bottomright	2	24	4mM	1	66.4378	NA	0.990636
12	12_1832	T24_4mM_undiluted	bottomright	2	24	4mM	1	66.4378	NA	0.987943
12	12_1836	T24_4mM_undiluted	bottomright	2	24	4mM	1	69.4381	NA	0.993378
12	12_1838	T24_4mM_undiluted	bottomright	2	24	4mM	1	67.4389	NA	0.967537
12	12_1840	T24_4mM_undiluted	bottomright	2	24	4mM	1	72.4378	NA	0.961491
12	12_1843	T24_4mM_undiluted	bottomright	2	24	4mM	1	66.4378	NA	0.971157
12	12_1867	T24_4mM_undiluted	bottomright	2	24	4mM	1	64.4378	0.678763	0.989862
12	12_1848	T24_4mM_undiluted	bottomright	2	24	4mM	1	63.4394	0.513289	0.989951
12	12_2549	T24_4mM_undiluted	bottomright	2	24	4mM	1	65.4381	NA	0.978512
12	12_991	T24_4mM_undiluted	bottomright	2	24	4mM	1	69.4381	NA	0.957296
12	12_1971	T24_4mM_undiluted	bottomright	2	24	4mM	1	69.4381	NA	0.989467
12	12_1855	T24_4mM_undiluted	bottomright	2	24	4mM	1	69.4381	NA	0.967713
12	12_1857	T24_4mM_undiluted	bottomright	2	24	4mM	1	63.4394	0.403792	0.975114
12	12_1335	T24_4mM_undiluted	bottomright	2	24	4mM	1	67.4389	NA	0.981661
12	12_1872	T24_4mM_undiluted	bottomright	2	24	4mM	1	67.4389	NA	0.97148
12	12_1873	T24_4mM_undiluted	bottomright	2	24	4mM	1	67.4389	NA	0.985374
12	12_1874	T24_4mM_undiluted	bottomright	2	24	4mM	1	72.4378	NA	0.985101
12	12_2019	T24_4mM_undiluted	bottomright	2	24	4mM	1	69.4381	NA	0.956525
12	12_1876	T24_4mM_undiluted	bottomright	2	24	4mM	1	67.4389	NA	0.990064
12	12_1877	T24_4mM_undiluted	bottomright	2	24	4mM	1	63.4394	0.448677	0.982358
12	12_1880	T24_4mM_undiluted	bottomright	2	24	4mM	1	67.4389	NA	0.990644
12	12_1889	T24_4mM_undiluted	bottomright	2	24	4mM	1	71.4378	NA	0.973744
12	12_1894	T24_4mM_undiluted	bottomright	2	24	4mM	1	66.4378	NA	0.996173
12	12_1899	T24_4mM_undiluted	bottomright	2	24	4mM	1	63.4394	NA	0.966682
12	12_1902	T24_4mM_undiluted	bottomright	2	24	4mM	1	69.4381	NA	0.98294
12	12_2707	T24_4mM_undiluted	bottomright	2	24	4mM	1	64.4378	0.416725	0.968127
12	12_1908	T24_4mM_undiluted	bottomright	2	24	4mM	1	63.4394	0.505896	0.969477
12	12_1915	T24_4mM_undiluted	bottomright	2	24	4mM	1	67.4389	NA	0.955024
12	12_1916	T24_4mM_undiluted	bottomright	2	24	4mM	1	66.4378	NA	0.986494
12	12_1917	T24_4mM_undiluted	bottomright	2	24	4mM	1	65.4381	NA	0.992197
12	12_2246	T24_4mM_undiluted	bottomright	2	24	4mM	1	67.4389	NA	0.986968
12	12_1922	T24_4mM_undiluted	bottomright	2	24	4mM	1	68.4381	NA	0.983907
12	12_3051	T24_4mM_undiluted	bottomright	2	24	4mM	1	67.4389	NA	0.994237
12	12_1925	T24_4mM_undiluted	bottomright	2	24	4mM	1	63.4394	0.459573	0.975973
12	12_2711	T24_4mM_undiluted	bottomright	2	24	4mM	1	66.4378	NA	0.999549
12	12_1939	T24_4mM_undiluted	bottomright	2	24	4mM	1	64.4378	0.362916	0.982801
12	12_2372	T24_4mM_undiluted	bottomright	2	24	4mM	1	67.4389	NA	0.999946
12	12_1946	T24_4mM_undiluted	bottomright	2	24	4mM	1	67.4389	NA	0.988902
12	12_1950	T24_4mM_undiluted	bottomright	2	24	4mM	1	64.4378	0.549956	0.969316
12	12_1951	T24_4mM_undiluted	bottomright	2	24	4mM	1	67.4389	NA	0.979737
12	12_1952	T24_4mM_undiluted	bottomright	2	24	4mM	1	65.4381	0.614372	0.989601
12	12_1955	T24_4mM_undiluted	bottomright	2	24	4mM	1	66.4378	NA	0.989827
12	12_1958	T24_4mM_undiluted	bottomright	2	24	4mM	1	65.4381	NA	0.979004
12	12_1963	T24_4mM_undiluted	bottomright	2	24	4mM	1	67.4389	NA	0.98269
12	12_1964	T24_4mM_undiluted	bottomright	2	24	4mM	1	67.4389	NA	0.986987
12	12_1965	T24_4mM_undiluted	bottomright	2	24	4mM	1	67.4389	NA	0.989285
12	12_1968	T24_4mM_undiluted	bottomright	2	24	4mM	1	65.4381	NA	0.980284
12	12_1970	T24_4mM_undiluted	bottomright	2	24	4mM	1	64.4378	NA	0.977493
12	12_3059	T24_4mM_undiluted	bottomright	2	24	4mM	1	64.4378	NA	0.973169
12	12_2718	T24_4mM_undiluted	bottomright	2	24	4mM	1	63.4394	NA	0.979541
12	12_1974	T24_4mM_undiluted	bottomright	2	24	4mM	1	62.4378	0.597844	0.953632
12	12_1976	T24_4mM_undiluted	bottomright	2	24	4mM	1	67.4389	NA	0.993703
12	12_3060	T24_4mM_undiluted	bottomright	2	24	4mM	1	66.4378	NA	0.990366
12	12_1982	T24_4mM_undiluted	bottomright	2	24	4mM	1	67.4389	NA	0.970234
12	12_1984	T24_4mM_undiluted	bottomright	2	24	4mM	1	66.4378	NA	0.993834
12	12_2659	T24_4mM_undiluted	bottomright	2	24	4mM	1	71.4378	NA	0.998961
12	12_1989	T24_4mM_undiluted	bottomright	2	24	4mM	1	67.4389	NA	0.982079
12	12_1697	T24_4mM_undiluted	bottomright	2	24	4mM	1	68.4381	NA	0.963664
12	12_1996	T24_4mM_undiluted	bottomright	2	24	4mM	1	63.4394	0.522722	0.966575
12	12_1999	T24_4mM_undiluted	bottomright	2	24	4mM	1	67.4389	NA	0.987311
12	12_2002	T24_4mM_undiluted	bottomright	2	24	4mM	1	67.4389	NA	0.989112
12	12_2004	T24_4mM_undiluted	bottomright	2	24	4mM	1	64.4378	0.407741	0.96345
12	12_2999	T24_4mM_undiluted	bottomright	2	24	4mM	1	65.4381	NA	0.994085
12	12_2017	T24_4mM_undiluted	bottomright	2	24	4mM	1	65.4381	NA	0.989109
12	12_3067	T24_4mM_undiluted	bottomright	2	24	4mM	1	67.4389	NA	0.992878
12	12_2020	T24_4mM_undiluted	bottomright	2	24	4mM	1	67.4389	NA	0.990745
12	12_2021	T24_4mM_undiluted	bottomright	2	24	4mM	1	68.4381	NA	0.999997
12	12_2025	T24_4mM_undiluted	bottomright	2	24	4mM	1	67.4389	NA	0.993167
12	12_2029	T24_4mM_undiluted	bottomright	2	24	4mM	1	64.4378	NA	0.988388
12	12_2031	T24_4mM_undiluted	bottomright	2	24	4mM	1	68.4381	NA	0.970382
12	12_2823	T24_4mM_undiluted	bottomright	2	24	4mM	1	66.4378	NA	0.990097
12	12_2036	T24_4mM_undiluted	bottomright	2	24	4mM	1	66.4378	NA	0.981395
12	12_2037	T24_4mM_undiluted	bottomright	2	24	4mM	1	65.4381	NA	0.973026
12	12_2042	T24_4mM_undiluted	bottomright	2	24	4mM	1	65.4381	NA	0.992546
12	12_2046	T24_4mM_undiluted	bottomright	2	24	4mM	1	65.4381	NA	0.989714
13	13_579	T2_4mM_10x	topright	3	2	4mM	10	65.4372	0.355068	0.999702
13	13_246	T2_4mM_10x	topright	3	2	4mM	10	69.4383	0.369307	0.999797
13	13_609	T2_4mM_10x	topright	3	2	4mM	10	68.4383	0.370124	0.999799
13	13_1034	T2_4mM_10x	topright	3	2	4mM	10	66.4378	0.363268	0.999637
13	13_1102	T2_4mM_10x	topright	3	2	4mM	10	72.4378	0.364301	0.999572
13	13_1039	T2_4mM_10x	topright	3	2	4mM	10	75.4383	0.357527	0.999631
13	13_724	T2_4mM_10x	topright	3	2	4mM	10	60.4378	0.369419	0.999817
13	13_1504	T2_4mM_10x	topright	3	2	4mM	10	63.4392	0.375552	0.999722
13	13_1441	T2_4mM_10x	topright	3	2	4mM	10	74.4392	0.364058	0.998492
13	13_1379	T2_4mM_10x	topright	3	2	4mM	10	71.4378	0.373653	0.999716
13	13_804	T2_4mM_10x	topright	3	2	4mM	10	63.4392	0.359635	0.999795
13	13_805	T2_4mM_10x	topright	3	2	4mM	10	64.4389	0.370388	0.999809
13	13_359	T2_4mM_10x	topright	3	2	4mM	10	66.4378	0.366004	0.999704
13	13_489	T2_4mM_10x	topright	3	2	4mM	10	71.4378	0.378763	0.999854
13	13_1003	T2_4mM_10x	topright	3	2	4mM	10	62.4378	0.375662	0.999775
13	13_1580	T2_4mM_10x	topright	3	2	4mM	10	68.4383	0.364735	0.999433
13	13_1070	T2_4mM_10x	topright	3	2	4mM	10	64.4389	0.3704	0.999796
13	13_1583	T2_4mM_10x	topright	3	2	4mM	10	65.4372	0.364898	0.999451
13	13_1398	T2_4mM_10x	topright	3	2	4mM	10	65.4372	0.380527	0.999724
13	13_1511	T2_4mM_10x	topright	3	2	4mM	10	63.4392	0.36293	0.99967
14	14_1024	T12_0mM_10-2	middleright	3	12	0mM	0.01	99.4378	0.384345	0.999216
14	14_1027	T12_0mM_10-2	middleright	3	12	0mM	0.01	113.439	0.375547	0.999628
14	14_1285	T12_0mM_10-2	middleright	3	12	0mM	0.01	118.438	0.384263	0.99897
14	14_1798	T12_0mM_10-2	middleright	3	12	0mM	0.01	144.438	0.355873	0.999305
14	14_775	T12_0mM_10-2	middleright	3	12	0mM	0.01	111.438	0.382809	0.999642
14	14_1032	T12_0mM_10-2	middleright	3	12	0mM	0.01	127.441	0.394297	0.995777
14	14_1545	T12_0mM_10-2	middleright	3	12	0mM	0.01	115.438	0.372553	0.998963
14	14_2061	T12_0mM_10-2	middleright	3	12	0mM	0.01	103.438	0.376674	0.999322
14	14_1295	T12_0mM_10-2	middleright	3	12	0mM	0.01	115.438	0.366634	0.999046
14	14_1296	T12_0mM_10-2	middleright	3	12	0mM	0.01	142.438	0.377973	0.999451
14	14_1303	T12_0mM_10-2	middleright	3	12	0mM	0.01	140.438	0.368401	0.998953
14	14_1817	T12_0mM_10-2	middleright	3	12	0mM	0.01	153.438	0.383146	0.988103
14	14_1754	T12_0mM_10-2	middleright	3	12	0mM	0.01	113.439	0.558685	0.997117
14	14_2335	T12_0mM_10-2	middleright	3	12	0mM	0.01	118.438	0.355117	0.999487
14	14_551	T12_0mM_10-2	middleright	3	12	0mM	0.01	149.438	0.388634	0.992613
14	14_1326	T12_0mM_10-2	middleright	3	12	0mM	0.01	148.438	0.384528	0.999157
14	14_2356	T12_0mM_10-2	middleright	3	12	0mM	0.01	112.438	0.352914	0.999184
14	14_2102	T12_0mM_10-2	middleright	3	12	0mM	0.01	125.438	0.365922	0.99928
14	14_823	T12_0mM_10-2	middleright	3	12	0mM	0.01	108.438	0.444401	0.997864
14	14_827	T12_0mM_10-2	middleright	3	12	0mM	0.01	98.4381	0.421874	0.99935
14	14_572	T12_0mM_10-2	middleright	3	12	0mM	0.01	160.438	0.400386	0.998486
14	14_1603	T12_0mM_10-2	middleright	3	12	0mM	0.01	128.438	0.340694	0.99925
14	14_1349	T12_0mM_10-2	middleright	3	12	0mM	0.01	120.439	0.376342	0.999182
14	14_1866	T12_0mM_10-2	middleright	3	12	0mM	0.01	141.438	0.37366	0.99936
14	14_2381	T12_0mM_10-2	middleright	3	12	0mM	0.01	125.438	0.353216	0.998897
14	14_847	T12_0mM_10-2	middleright	3	12	0mM	0.01	138.438	0.38336	0.999442
14	14_1361	T12_0mM_10-2	middleright	3	12	0mM	0.01	126.438	0.359812	0.999514
14	14_1699	T12_0mM_10-2	middleright	3	12	0mM	0.01	116.438	0.377143	0.999353
14	14_600	T12_0mM_10-2	middleright	3	12	0mM	0.01	104.439	0.382615	0.999108
14	14_1625	T12_0mM_10-2	middleright	3	12	0mM	0.01	149.438	0.37759	0.999318
14	14_1629	T12_0mM_10-2	middleright	3	12	0mM	0.01	107.439	0.404561	0.999186
14	14_2262	T12_0mM_10-2	middleright	3	12	0mM	0.01	160.438	NA	0.995601
14	14_1424	T12_0mM_10-2	middleright	3	12	0mM	0.01	126.438	0.388563	0.997784
14	14_1634	T12_0mM_10-2	middleright	3	12	0mM	0.01	132.438	0.362219	0.999074
14	14_1134	T12_0mM_10-2	middleright	3	12	0mM	0.01	134.439	0.391064	0.999014
14	14_2161	T12_0mM_10-2	middleright	3	12	0mM	0.01	128.438	0.365882	0.999609
14	14_1396	T12_0mM_10-2	middleright	3	12	0mM	0.01	100.438	0.376588	0.999526
14	14_888	T12_0mM_10-2	middleright	3	12	0mM	0.01	145.439	0.409752	0.998506
14	14_892	T12_0mM_10-2	middleright	3	12	0mM	0.01	116.438	0.375696	0.999737
14	14_1921	T12_0mM_10-2	middleright	3	12	0mM	0.01	118.438	0.347842	0.999493
14	14_1922	T12_0mM_10-2	middleright	3	12	0mM	0.01	118.438	0.389862	0.999474
14	14_1156	T12_0mM_10-2	middleright	3	12	0mM	0.01	115.438	0.391565	0.999001
14	14_1925	T12_0mM_10-2	middleright	3	12	0mM	0.01	142.438	0.393084	0.99933
14	14_1414	T12_0mM_10-2	middleright	3	12	0mM	0.01	108.438	0.366448	0.999183
14	14_2192	T12_0mM_10-2	middleright	3	12	0mM	0.01	115.438	0.349883	0.998968
14	14_1940	T12_0mM_10-2	middleright	3	12	0mM	0.01	158.438	0.295498	0.987019
14	14_664	T12_0mM_10-2	middleright	3	12	0mM	0.01	110.438	0.379309	0.999352
14	14_2459	T12_0mM_10-2	middleright	3	12	0mM	0.01	136.438	0.345539	0.997957
14	14_926	T12_0mM_10-2	middleright	3	12	0mM	0.01	104.439	0.39045	0.999659
14	14_672	T12_0mM_10-2	middleright	3	12	0mM	0.01	108.438	0.375687	0.999558
14	14_1691	T12_0mM_10-2	middleright	3	12	0mM	0.01	123.438	0.352683	0.999251
14	14_1188	T12_0mM_10-2	middleright	3	12	0mM	0.01	136.438	0.392261	0.997723
14	14_1711	T12_0mM_10-2	middleright	3	12	0mM	0.01	145.439	0.37241	0.99867
14	14_2226	T12_0mM_10-2	middleright	3	12	0mM	0.01	148.438	0.350392	0.99882
14	14_1459	T12_0mM_10-2	middleright	3	12	0mM	0.01	126.438	0.381455	0.998448
14	14_1972	T12_0mM_10-2	middleright	3	12	0mM	0.01	116.438	0.374377	0.999505
14	14_953	T12_0mM_10-2	middleright	3	12	0mM	0.01	120.439	0.373275	0.999397
14	14_1723	T12_0mM_10-2	middleright	3	12	0mM	0.01	131.438	0.375355	0.999608
14	14_1982	T12_0mM_10-2	middleright	3	12	0mM	0.01	115.438	0.425681	0.998471
14	14_703	T12_0mM_10-2	middleright	3	12	0mM	0.01	124.438	0.371535	0.999747
14	14_1217	T12_0mM_10-2	middleright	3	12	0mM	0.01	127.441	0.376561	0.999605
14	14_1991	T12_0mM_10-2	middleright	3	12	0mM	0.01	109.438	0.380026	0.996565
14	14_1226	T12_0mM_10-2	middleright	3	12	0mM	0.01	136.438	0.371878	0.999402
14	14_675	T12_0mM_10-2	middleright	3	12	0mM	0.01	105.438	0.38613	0.999068
14	14_2317	T12_0mM_10-2	middleright	3	12	0mM	0.01	145.439	0.346709	0.999523
14	14_1238	T12_0mM_10-2	middleright	3	12	0mM	0.01	108.438	0.379304	0.998801
14	14_2266	T12_0mM_10-2	middleright	3	12	0mM	0.01	110.438	0.53953	0.990776
14	14_1498	T12_0mM_10-2	middleright	3	12	0mM	0.01	132.438	0.37836	0.999323
14	14_475	T12_0mM_10-2	middleright	3	12	0mM	0.01	127.441	0.400988	0.999184
14	14_1500	T12_0mM_10-2	middleright	3	12	0mM	0.01	138.438	0.369828	0.99901
14	14_733	T12_0mM_10-2	middleright	3	12	0mM	0.01	136.438	0.374718	0.999736
14	14_1764	T12_0mM_10-2	middleright	3	12	0mM	0.01	105.438	0.354478	0.999386
14	14_1766	T12_0mM_10-2	middleright	3	12	0mM	0.01	104.439	0.355284	0.999188
14	14_1511	T12_0mM_10-2	middleright	3	12	0mM	0.01	126.438	0.402857	0.99374
14	14_1768	T12_0mM_10-2	middleright	3	12	0mM	0.01	116.438	0.358536	0.999346
14	14_2282	T12_0mM_10-2	middleright	3	12	0mM	0.01	150.438	0.375513	0.99869
14	14_1779	T12_0mM_10-2	middleright	3	12	0mM	0.01	116.438	0.377228	0.999583
14	14_757	T12_0mM_10-2	middleright	3	12	0mM	0.01	135.439	0.390286	0.999105
14	14_2038	T12_0mM_10-2	middleright	3	12	0mM	0.01	111.438	0.379897	0.999319
14	14_2042	T12_0mM_10-2	middleright	3	12	0mM	0.01	133.438	0.350936	0.999532
15	15_1792	T2_0mM_10-3	topleft	3	2	0mM	0.001	67.4392	0.36614	0.999337
15	15_2305	T2_0mM_10-3	topleft	3	2	0mM	0.001	72.4378	0.312744	0.98677
15	15_1538	T2_0mM_10-3	topleft	3	2	0mM	0.001	77.4381	0.369419	0.99906
15	15_1805	T2_0mM_10-3	topleft	3	2	0mM	0.001	66.4378	0.357069	0.999661
15	15_782	T2_0mM_10-3	topleft	3	2	0mM	0.001	69.4383	0.367688	0.999437
15	15_785	T2_0mM_10-3	topleft	3	2	0mM	0.001	64.4389	0.49101	0.993323
15	15_1299	T2_0mM_10-3	topleft	3	2	0mM	0.001	63.4392	0.344995	0.989953
15	15_1815	T2_0mM_10-3	topleft	3	2	0mM	0.001	68.4383	0.369595	0.999066
15	15_795	T2_0mM_10-3	topleft	3	2	0mM	0.001	70.4378	0.371903	0.999513
15	15_2473	T2_0mM_10-3	topleft	3	2	0mM	0.001	72.4378	0.362115	0.997857
15	15_2341	T2_0mM_10-3	topleft	3	2	0mM	0.001	61.4389	0.345581	0.999492
15	15_2087	T2_0mM_10-3	topleft	3	2	0mM	0.001	73.4378	0.36058	0.99928
15	15_1833	T2_0mM_10-3	topleft	3	2	0mM	0.001	69.4383	0.359978	0.999272
15	15_1322	T2_0mM_10-3	topleft	3	2	0mM	0.001	64.4389	0.360915	0.997215
15	15_1415	T2_0mM_10-3	topleft	3	2	0mM	0.001	67.4392	0.340452	0.990807
15	15_1839	T2_0mM_10-3	topleft	3	2	0mM	0.001	83.4381	0.261948	0.999226
15	15_306	T2_0mM_10-3	topleft	3	2	0mM	0.001	69.4383	0.361578	0.997686
15	15_2099	T2_0mM_10-3	topleft	3	2	0mM	0.001	67.4392	0.421076	0.995299
15	15_566	T2_0mM_10-3	topleft	3	2	0mM	0.001	69.4383	0.362526	0.998133
15	15_572	T2_0mM_10-3	topleft	3	2	0mM	0.001	68.4383	0.364341	0.999457
15	15_864	T2_0mM_10-3	topleft	3	2	0mM	0.001	64.4389	0.485715	0.986276
15	15_1603	T2_0mM_10-3	topleft	3	2	0mM	0.001	67.4392	0.360783	0.999684
15	15_584	T2_0mM_10-3	topleft	3	2	0mM	0.001	66.4378	0.372395	0.999468
15	15_1868	T2_0mM_10-3	topleft	3	2	0mM	0.001	66.4378	0.365506	0.999265
15	15_2381	T2_0mM_10-3	topleft	3	2	0mM	0.001	69.4383	0.344965	0.993263
15	15_1362	T2_0mM_10-3	topleft	3	2	0mM	0.001	69.4383	0.355045	0.999775
15	15_84	T2_0mM_10-3	topleft	3	2	0mM	0.001	68.4383	0.350585	0.998203
15	15_1115	T2_0mM_10-3	topleft	3	2	0mM	0.001	62.4378	0.427179	0.975927
15	15_1888	T2_0mM_10-3	topleft	3	2	0mM	0.001	72.4378	0.364936	0.999593
15	15_1123	T2_0mM_10-3	topleft	3	2	0mM	0.001	67.4392	0.350838	0.994868
15	15_618	T2_0mM_10-3	topleft	3	2	0mM	0.001	68.4383	0.365553	0.998916
15	15_1387	T2_0mM_10-3	topleft	3	2	0mM	0.001	64.4389	0.359986	0.997108
15	15_621	T2_0mM_10-3	topleft	3	2	0mM	0.001	67.4392	0.365585	0.999604
15	15_879	T2_0mM_10-3	topleft	3	2	0mM	0.001	66.4378	0.363465	0.997184
15	15_624	T2_0mM_10-3	topleft	3	2	0mM	0.001	76.4378	0.369763	0.99947
15	15_1555	T2_0mM_10-3	topleft	3	2	0mM	0.001	67.4392	0.354776	0.99974
15	15_643	T2_0mM_10-3	topleft	3	2	0mM	0.001	71.4378	0.369618	0.999388
15	15_1897	T2_0mM_10-3	topleft	3	2	0mM	0.001	75.4383	0.357748	0.999287
15	15_1400	T2_0mM_10-3	topleft	3	2	0mM	0.001	69.4383	0.290279	0.984894
15	15_1401	T2_0mM_10-3	topleft	3	2	0mM	0.001	61.4389	0.384673	0.989433
15	15_1915	T2_0mM_10-3	topleft	3	2	0mM	0.001	69.4383	0.360799	0.999261
15	15_1151	T2_0mM_10-3	topleft	3	2	0mM	0.001	71.4378	0.367	0.999399
15	15_1922	T2_0mM_10-3	topleft	3	2	0mM	0.001	68.4383	0.363483	0.998457
15	15_2155	T2_0mM_10-3	topleft	3	2	0mM	0.001	70.4378	0.357627	0.99962
15	15_2439	T2_0mM_10-3	topleft	3	2	0mM	0.001	64.4389	0.435994	0.974568
15	15_654	T2_0mM_10-3	topleft	3	2	0mM	0.001	66.4378	0.350157	0.994282
15	15_1935	T2_0mM_10-3	topleft	3	2	0mM	0.001	69.4383	0.364184	0.99902
15	15_1680	T2_0mM_10-3	topleft	3	2	0mM	0.001	67.4392	0.367737	0.999489
15	15_1169	T2_0mM_10-3	topleft	3	2	0mM	0.001	67.4392	0.363655	0.999527
15	15_1940	T2_0mM_10-3	topleft	3	2	0mM	0.001	28.4381	0.289179	0.957466
15	15_1687	T2_0mM_10-3	topleft	3	2	0mM	0.001	64.4389	0.346403	0.992459
15	15_664	T2_0mM_10-3	topleft	3	2	0mM	0.001	67.4392	0.366079	0.998288
15	15_1945	T2_0mM_10-3	topleft	3	2	0mM	0.001	65.4372	0.362384	0.99934
15	15_1948	T2_0mM_10-3	topleft	3	2	0mM	0.001	67.4392	0.327286	0.987119
15	15_1439	T2_0mM_10-3	topleft	3	2	0mM	0.001	69.4383	0.368355	0.999169
15	15_928	T2_0mM_10-3	topleft	3	2	0mM	0.001	69.4383	0.365666	0.999483
15	15_1392	T2_0mM_10-3	topleft	3	2	0mM	0.001	67.4392	0.356508	0.995469
15	15_1180	T2_0mM_10-3	topleft	3	2	0mM	0.001	62.4378	0.350521	0.987319
15	15_171	T2_0mM_10-3	topleft	3	2	0mM	0.001	71.4378	0.309317	0.993817
15	15_685	T2_0mM_10-3	topleft	3	2	0mM	0.001	69.4383	0.363446	0.997076
15	15_1201	T2_0mM_10-3	topleft	3	2	0mM	0.001	69.4383	0.353816	0.992878
15	15_1458	T2_0mM_10-3	topleft	3	2	0mM	0.001	66.4378	0.357692	0.994763
15	15_947	T2_0mM_10-3	topleft	3	2	0mM	0.001	66.4378	0.367739	0.998933
15	15_1975	T2_0mM_10-3	topleft	3	2	0mM	0.001	70.4378	0.344634	0.992329
15	15_696	T2_0mM_10-3	topleft	3	2	0mM	0.001	67.4392	0.373575	0.999448
15	15_442	T2_0mM_10-3	topleft	3	2	0mM	0.001	71.4378	0.366273	0.999233
15	15_671	T2_0mM_10-3	topleft	3	2	0mM	0.001	70.4378	0.338209	0.989811
15	15_962	T2_0mM_10-3	topleft	3	2	0mM	0.001	66.4378	0.365294	0.999506
15	15_713	T2_0mM_10-3	topleft	3	2	0mM	0.001	67.4392	0.351985	0.994966
15	15_2250	T2_0mM_10-3	topleft	3	2	0mM	0.001	78.4383	0.360874	0.999373
15	15_2039	T2_0mM_10-3	topleft	3	2	0mM	0.001	68.4383	0.363238	0.999331
15	15_1481	T2_0mM_10-3	topleft	3	2	0mM	0.001	70.4378	0.367726	0.996659
15	15_973	T2_0mM_10-3	topleft	3	2	0mM	0.001	65.4372	0.353345	0.995663
15	15_2510	T2_0mM_10-3	topleft	3	2	0mM	0.001	65.4372	0.353001	0.997006
15	15_1955	T2_0mM_10-3	topleft	3	2	0mM	0.001	68.4383	0.382494	0.997669
15	15_1236	T2_0mM_10-3	topleft	3	2	0mM	0.001	69.4383	0.362486	0.999518
15	15_482	T2_0mM_10-3	topleft	3	2	0mM	0.001	72.4378	0.371573	0.999424
15	15_2021	T2_0mM_10-3	topleft	3	2	0mM	0.001	60.4378	0.367185	0.989232
15	15_1766	T2_0mM_10-3	topleft	3	2	0mM	0.001	66.4378	0.334038	0.987205
15	15_1515	T2_0mM_10-3	topleft	3	2	0mM	0.001	69.4383	0.355428	0.999762
15	15_1516	T2_0mM_10-3	topleft	3	2	0mM	0.001	68.4383	0.363047	0.999327
15	15_850	T2_0mM_10-3	topleft	3	2	0mM	0.001	66.4378	0.492934	0.993482
15	15_937	T2_0mM_10-3	topleft	3	2	0mM	0.001	67.4392	0.361636	0.997458
15	15_756	T2_0mM_10-3	topleft	3	2	0mM	0.001	74.4392	0.311248	0.984996
15	15_503	T2_0mM_10-3	topleft	3	2	0mM	0.001	73.4378	0.367399	0.999132
15	15_1528	T2_0mM_10-3	topleft	3	2	0mM	0.001	69.4383	0.35932	0.996304
15	15_507	T2_0mM_10-3	topleft	3	2	0mM	0.001	67.4392	0.36601	0.997253
15	15_1022	T2_0mM_10-3	topleft	3	2	0mM	0.001	67.4392	0.365482	0.999507
16	16_2052	T12_4mM_10x	middleleft	3	12	4mM	10	63.4378	0.34982	0.998783
16	16_2058	T12_4mM_10x	middleleft	3	12	4mM	10	63.4378	0.347565	0.997935
16	16_2060	T12_4mM_10x	middleleft	3	12	4mM	10	65.4383	0.298203	0.993515
16	16_2061	T12_4mM_10x	middleleft	3	12	4mM	10	61.4378	0.349911	0.973532
16	16_2062	T12_4mM_10x	middleleft	3	12	4mM	10	64.4392	0.343584	0.999452
16	16_2065	T12_4mM_10x	middleleft	3	12	4mM	10	64.4392	0.276237	0.988623
16	16_2067	T12_4mM_10x	middleleft	3	12	4mM	10	66.4378	0.299392	0.997699
16	16_2074	T12_4mM_10x	middleleft	3	12	4mM	10	63.4378	0.345509	0.997229
16	16_2735	T12_4mM_10x	middleleft	3	12	4mM	10	65.4383	0.278243	0.988083
16	16_2078	T12_4mM_10x	middleleft	3	12	4mM	10	58.4383	0.495825	0.99506
16	16_2082	T12_4mM_10x	middleleft	3	12	4mM	10	62.4378	0.460649	0.988063
16	16_2089	T12_4mM_10x	middleleft	3	12	4mM	10	66.4378	0.277635	0.993032
16	16_2098	T12_4mM_10x	middleleft	3	12	4mM	10	64.4392	0.352361	0.99907
16	16_2101	T12_4mM_10x	middleleft	3	12	4mM	10	62.4378	0.360668	0.998563
16	16_2104	T12_4mM_10x	middleleft	3	12	4mM	10	64.4392	0.288629	0.994746
16	16_2105	T12_4mM_10x	middleleft	3	12	4mM	10	60.4378	0.380699	0.994255
16	16_2106	T12_4mM_10x	middleleft	3	12	4mM	10	64.4392	0.351125	0.998614
16	16_2109	T12_4mM_10x	middleleft	3	12	4mM	10	64.4392	0.341709	0.998665
16	16_2117	T12_4mM_10x	middleleft	3	12	4mM	10	64.4392	0.291175	0.992088
16	16_2119	T12_4mM_10x	middleleft	3	12	4mM	10	63.4378	0.407364	0.989429
16	16_2121	T12_4mM_10x	middleleft	3	12	4mM	10	62.4378	0.353555	0.998494
16	16_2122	T12_4mM_10x	middleleft	3	12	4mM	10	61.4378	0.345265	0.997147
16	16_75	T12_4mM_10x	middleleft	3	12	4mM	10	74.4378	NA	0.986445
16	16_2125	T12_4mM_10x	middleleft	3	12	4mM	10	65.4383	0.281322	0.988904
16	16_2126	T12_4mM_10x	middleleft	3	12	4mM	10	61.4378	0.353594	0.995895
16	16_2128	T12_4mM_10x	middleleft	3	12	4mM	10	64.4392	0.313624	0.994754
16	16_83	T12_4mM_10x	middleleft	3	12	4mM	10	75.4394	NA	0.969958
16	16_88	T12_4mM_10x	middleleft	3	12	4mM	10	71.4381	NA	0.987912
16	16_2141	T12_4mM_10x	middleleft	3	12	4mM	10	59.4383	0.558438	0.980062
16	16_94	T12_4mM_10x	middleleft	3	12	4mM	10	74.4378	NA	0.973079
16	16_2143	T12_4mM_10x	middleleft	3	12	4mM	10	63.4378	0.330767	0.997947
16	16_2147	T12_4mM_10x	middleleft	3	12	4mM	10	60.4378	0.358877	0.996535
16	16_2406	T12_4mM_10x	middleleft	3	12	4mM	10	60.4378	0.461464	0.985863
16	16_113	T12_4mM_10x	middleleft	3	12	4mM	10	65.4383	0.390649	0.988875
16	16_2163	T12_4mM_10x	middleleft	3	12	4mM	10	61.4378	0.397652	0.979374
16	16_2164	T12_4mM_10x	middleleft	3	12	4mM	10	64.4392	0.339072	0.998827
16	16_122	T12_4mM_10x	middleleft	3	12	4mM	10	68.4383	0.255753	0.989651
16	16_133	T12_4mM_10x	middleleft	3	12	4mM	10	66.4378	0.26485	0.987645
16	16_136	T12_4mM_10x	middleleft	3	12	4mM	10	66.4378	0.261826	0.991804
16	16_140	T12_4mM_10x	middleleft	3	12	4mM	10	67.4381	0.239974	0.990133
16	16_142	T12_4mM_10x	middleleft	3	12	4mM	10	71.4381	NA	0.985585
16	16_2194	T12_4mM_10x	middleleft	3	12	4mM	10	64.4392	0.291087	0.993878
16	16_147	T12_4mM_10x	middleleft	3	12	4mM	10	76.4381	NA	0.970199
16	16_148	T12_4mM_10x	middleleft	3	12	4mM	10	75.4394	NA	0.995679
16	16_2200	T12_4mM_10x	middleleft	3	12	4mM	10	62.4378	0.354171	0.998646
16	16_2201	T12_4mM_10x	middleleft	3	12	4mM	10	64.4392	0.262752	0.995187
16	16_157	T12_4mM_10x	middleleft	3	12	4mM	10	65.4383	0.278425	0.993179
16	16_2209	T12_4mM_10x	middleleft	3	12	4mM	10	60.4378	0.411908	0.97682
16	16_2210	T12_4mM_10x	middleleft	3	12	4mM	10	62.4378	0.353122	0.997602
16	16_2211	T12_4mM_10x	middleleft	3	12	4mM	10	67.4381	0.284235	0.990196
16	16_167	T12_4mM_10x	middleleft	3	12	4mM	10	70.4378	NA	0.992271
16	16_2216	T12_4mM_10x	middleleft	3	12	4mM	10	65.4383	0.295331	0.992591
16	16_169	T12_4mM_10x	middleleft	3	12	4mM	10	68.4383	0.178863	0.991707
16	16_2218	T12_4mM_10x	middleleft	3	12	4mM	10	64.4392	0.351849	0.997764
16	16_2219	T12_4mM_10x	middleleft	3	12	4mM	10	65.4383	0.283567	0.991202
16	16_2220	T12_4mM_10x	middleleft	3	12	4mM	10	62.4378	0.360135	0.998386
16	16_2223	T12_4mM_10x	middleleft	3	12	4mM	10	75.4394	NA	0.997188
16	16_2227	T12_4mM_10x	middleleft	3	12	4mM	10	63.4378	0.347302	0.998478
16	16_2228	T12_4mM_10x	middleleft	3	12	4mM	10	65.4383	0.34777	0.998567
16	16_2233	T12_4mM_10x	middleleft	3	12	4mM	10	65.4383	0.262043	0.99352
16	16_192	T12_4mM_10x	middleleft	3	12	4mM	10	67.4381	0.306655	0.995315
16	16_198	T12_4mM_10x	middleleft	3	12	4mM	10	73.4381	NA	0.985974
16	16_200	T12_4mM_10x	middleleft	3	12	4mM	10	62.4378	0.261782	0.989879
16	16_2251	T12_4mM_10x	middleleft	3	12	4mM	10	61.4378	0.338198	0.992978
16	16_2253	T12_4mM_10x	middleleft	3	12	4mM	10	64.4392	0.29832	0.991272
16	16_2256	T12_4mM_10x	middleleft	3	12	4mM	10	66.4378	0.346677	0.998687
16	16_211	T12_4mM_10x	middleleft	3	12	4mM	10	68.4383	0.138818	0.99035
16	16_2264	T12_4mM_10x	middleleft	3	12	4mM	10	62.4378	0.34497	0.997779
16	16_225	T12_4mM_10x	middleleft	3	12	4mM	10	64.4392	0.288618	0.994216
16	16_226	T12_4mM_10x	middleleft	3	12	4mM	10	66.4378	0.610363	0.952578
16	16_233	T12_4mM_10x	middleleft	3	12	4mM	10	65.4383	0.312437	0.996086
16	16_234	T12_4mM_10x	middleleft	3	12	4mM	10	66.4378	0.311944	0.995363
16	16_2286	T12_4mM_10x	middleleft	3	12	4mM	10	60.4378	0.51859	0.996379
16	16_2293	T12_4mM_10x	middleleft	3	12	4mM	10	65.4383	0.353182	0.998387
16	16_2297	T12_4mM_10x	middleleft	3	12	4mM	10	59.4383	0.389694	0.977239
16	16_383	T12_4mM_10x	middleleft	3	12	4mM	10	63.4378	0.29594	0.991249
16	16_2300	T12_4mM_10x	middleleft	3	12	4mM	10	60.4378	0.358032	0.990912
16	16_2305	T12_4mM_10x	middleleft	3	12	4mM	10	65.4383	0.299129	0.991971
16	16_2306	T12_4mM_10x	middleleft	3	12	4mM	10	62.4378	0.321624	0.99252
16	16_2307	T12_4mM_10x	middleleft	3	12	4mM	10	66.4378	0.274188	0.991848
16	16_2316	T12_4mM_10x	middleleft	3	12	4mM	10	62.4378	0.346623	0.99798
16	16_269	T12_4mM_10x	middleleft	3	12	4mM	10	60.4378	0.284184	0.980176
16	16_272	T12_4mM_10x	middleleft	3	12	4mM	10	64.4392	0.340227	0.99739
16	16_2323	T12_4mM_10x	middleleft	3	12	4mM	10	63.4378	0.348074	0.998163
16	16_2325	T12_4mM_10x	middleleft	3	12	4mM	10	65.4383	0.284977	0.990923
16	16_2330	T12_4mM_10x	middleleft	3	12	4mM	10	66.4378	0.314106	0.996169
16	16_2332	T12_4mM_10x	middleleft	3	12	4mM	10	65.4383	0.360272	0.999293
16	16_287	T12_4mM_10x	middleleft	3	12	4mM	10	65.4383	0.269353	0.992292
16	16_2336	T12_4mM_10x	middleleft	3	12	4mM	10	62.4378	0.373754	0.973779
16	16_2340	T12_4mM_10x	middleleft	3	12	4mM	10	60.4378	0.362977	0.9753
16	16_296	T12_4mM_10x	middleleft	3	12	4mM	10	69.4378	0.363904	0.996384
16	16_2348	T12_4mM_10x	middleleft	3	12	4mM	10	59.4383	0.329589	0.994564
16	16_2349	T12_4mM_10x	middleleft	3	12	4mM	10	61.4378	0.351655	0.969385
16	16_306	T12_4mM_10x	middleleft	3	12	4mM	10	64.4392	0.295447	0.993362
16	16_309	T12_4mM_10x	middleleft	3	12	4mM	10	64.4392	0.313093	0.997578
16	16_2358	T12_4mM_10x	middleleft	3	12	4mM	10	66.4378	0.302729	0.995203
16	16_2361	T12_4mM_10x	middleleft	3	12	4mM	10	64.4392	0.354483	0.997553
16	16_2442	T12_4mM_10x	middleleft	3	12	4mM	10	65.4383	0.284509	0.990225
16	16_2369	T12_4mM_10x	middleleft	3	12	4mM	10	63.4378	0.316136	0.99681
16	16_2370	T12_4mM_10x	middleleft	3	12	4mM	10	66.4378	0.359575	0.997938
16	16_2375	T12_4mM_10x	middleleft	3	12	4mM	10	64.4392	0.36324	0.998781
16	16_2380	T12_4mM_10x	middleleft	3	12	4mM	10	64.4392	0.344372	0.998296
16	16_333	T12_4mM_10x	middleleft	3	12	4mM	10	65.4383	0.306875	0.996481
16	16_2384	T12_4mM_10x	middleleft	3	12	4mM	10	63.4378	0.306221	0.994206
16	16_337	T12_4mM_10x	middleleft	3	12	4mM	10	66.4378	0.277038	0.993898
16	16_338	T12_4mM_10x	middleleft	3	12	4mM	10	61.4378	0.423505	0.982931
16	16_339	T12_4mM_10x	middleleft	3	12	4mM	10	63.4378	0.268346	0.988011
16	16_2390	T12_4mM_10x	middleleft	3	12	4mM	10	66.4378	0.298679	0.993676
16	16_344	T12_4mM_10x	middleleft	3	12	4mM	10	65.4383	0.283392	0.992437
16	16_346	T12_4mM_10x	middleleft	3	12	4mM	10	61.4378	0.408588	0.977052
16	16_347	T12_4mM_10x	middleleft	3	12	4mM	10	63.4378	0.264158	0.991541
16	16_356	T12_4mM_10x	middleleft	3	12	4mM	10	66.4378	0.313424	0.994791
16	16_2405	T12_4mM_10x	middleleft	3	12	4mM	10	58.4383	0.457378	0.959201
16	16_358	T12_4mM_10x	middleleft	3	12	4mM	10	59.4383	0.345755	0.977672
16	16_2407	T12_4mM_10x	middleleft	3	12	4mM	10	65.4383	0.359761	0.998583
[truncated: 4,384 more rows]

## Sheet: Fig5
	Tolerant subpopulation							Sensitive formaldehyde-stressed population
Locus	baseMean	log2FoldChange	lfcSE	stat	pvalue	padj		baseMean	log2FoldChange	lfcSE	stat	pvalue	padj
Mext_0001	3086.39	-0.273218	0.0631455	-4.32681	1.51284e-05	0.000642322		2254.24	-3.27241	0.0949268	-34.473	2.03512e-260	6.81625e-259
Mext_0002	2141.48	0	0.0650389	-1.30614	0.191504	0.469257		1527.43	-2.78827	0.0909953	-30.6419	3.38431e-206	7.92356e-205
Mext_0003	911.548	0	0.0742512	0.70029	0.483746	0.726258		690.96	-1.85832	0.0992716	-18.7196	3.42923e-78	2.78437e-77
Mext_0004	309.093	0	0.115593	0.54439	0.586173	0.793027		303.194	-0.59761	0.122229	-4.88926	1.01215e-06	1.42779e-06
Mext_0005	169.445	0	0.154097	1.21156	0.225683	0.505301		157.449	-0.652226	0.168577	-3.869	0.000109282	0.000142566
Mext_0006	944.097	0	0.0810592	-0.846665	0.397182	0.661139		970.589	-0.59638	0.094964	-6.28007	3.38428e-10	5.41912e-10
Mext_0007	52.7293	0	0.254579	-1.52425	0.127448	0.382073		169.014	1.85702	0.169854	10.933	8.01401e-28	2.32335e-27
Mext_0008	63.412	0	0.230546	-1.62803	0.103519	0.342841		1592.76	5.14515	0.149138	34.4993	8.22601e-261	2.77441e-259
Mext_0009	106.091	0	0.201422	-1.64397	0.100182	0.339648		499.376	2.56159	0.130107	19.6883	2.7146e-86	2.4472e-85
Mext_0010	411.517	0	0.0962634	-0.327813	0.743053	0.877404		464.24	0	0.11249	-2.13071	0.0331134	0.0378539
Mext_0011	2230.44	0	0.0561706	2.5289	0.0114419	0.0929099		1584.56	-2.08354	0.0845608	-24.6395	4.76776e-134	6.88471e-133
Mext_0012	284.165	0	0.12791	1.08383	0.278438	0.556509		218.067	-1.58173	0.142969	-11.0635	1.8861e-28	5.5671e-28
Mext_0013	1193.18	0	0.0704304	0.791839	0.428454	0.689748		1107.23	-0.82854	0.110405	-7.50457	6.1629e-14	1.13363e-13
Mext_0014	563.996	0	0.096868	-0.792154	0.428271	0.689697		595.284	-0.510627	0.101402	-5.03565	4.7623e-07	6.8156e-07
Mext_0015	107.481	0	0.184733	-0.969002	0.332544	0.607166		237.077	1.28172	0.153857	8.33054	8.04752e-17	1.62534e-16
Mext_0016	269.388	0	0.120131	-2.31742	0.0204809	0.136303		976.576	2.16246	0.118278	18.2828	1.13466e-74	8.68642e-74
Mext_0017	1006.52	0	0.0731446	-2.03496	0.0418548	0.206456		1125.75	-0.399223	0.0906779	-4.40265	1.06936e-05	1.44997e-05
Mext_0018	1422.39	0	0.0638689	0.175003	0.861077	0.936205		1251.91	-1.11433	0.0856449	-13.011	1.05911e-38	4.20765e-38
Mext_0019	1234.46	0	0.072457	-0.67234	0.501367	0.737206		1131.47	-1.03002	0.0892215	-11.5445	7.87103e-31	2.51237e-30
Mext_0020	232.151	0	0.122955	0.781416	0.434558	0.690329		381.838	0.856499	0.114183	7.50108	6.32957e-14	1.16384e-13
Mext_0021	137.927	0	0.161018	-0.0476179	0.962021	0.983214		273.535	1.1748	0.13171	8.91956	4.68133e-19	1.02117e-18
Mext_0022	221.284	0	0.130199	-1.90139	0.0572506	0.248651		283.478	0	0.125939	-0.599832	0.548618	0.571117
Mext_0024	110.783	0	0.182577	-1.37544	0.168996	0.444363		351.557	1.92839	0.140212	13.7534	4.86086e-43	2.13904e-42
Mext_0025	11.6689	0	0.545743	0.233261	0.815559	NA		30.9404	1.79285	0.367912	4.87302	1.09903e-06	1.54898e-06
Mext_0026	49.4252	0	0.288996	-1.40097	0.161224	0.431609		152.59	1.78446	0.181012	9.85829	6.31162e-23	1.57236e-22
Mext_0027	36.4608	0	0.304171	-0.508072	0.611403	NA		130.891	2.20505	0.198391	11.1147	1.06434e-28	3.15703e-28
Mext_0028	30.6335	0	0.349601	-0.4579	0.647024	NA		56.1794	0.935291	0.264035	3.5423	0.000396653	0.000505431
Mext_0029	20.319	0	0.407728	-0.414339	0.678626	NA		64.1106	1.95205	0.262672	7.4315	1.07374e-13	1.95642e-13
Mext_0030	55.6066	0	0.259303	-2.34045	0.0192606	0.13021		156.403	1.49631	0.18286	8.18282	2.77284e-16	5.53534e-16
Mext_0031	373.625	0	0.102003	-1.91023	0.0561032	0.245783		664.17	0.814061	0.101192	8.0447	8.646e-16	1.69925e-15
Mext_0032	58.9825	0	0.235635	-0.815765	0.414634	0.67564		193.083	2.01776	0.161671	12.4807	9.51945e-36	3.48878e-35
Mext_0033	45.7846	0	0.281876	-1.02276	0.306422	NA		138.808	1.82948	0.177905	10.2835	8.36772e-25	2.21258e-24
Mext_0034	360.503	0	0.104901	-2.9704	0.00297409	0.0353699		614.173	0.626321	0.0996966	6.28227	3.33668e-10	5.34644e-10
Mext_0035	85.5722	0	0.195946	-2.40456	0.0161921	0.114581		371.964	2.37245	0.134898	17.587	3.10092e-69	2.19938e-68
Mext_0036	238.712	0	0.133582	-2.01454	0.0439531	0.2123		782.613	1.98663	0.116966	16.9846	1.06742e-64	7.0814e-64
Mext_0037	218.527	0	0.132214	-3.04819	0.00230221	0.0293791		574.507	1.48675	0.106922	13.905	5.9069e-44	2.64031e-43
Mext_0038	160.021	0	0.156534	-1.73513	0.0827177	0.305269		450.816	1.69924	0.123473	13.762	4.31459e-43	1.90387e-42
Mext_0039	39.609	0	0.305258	-1.24281	0.213937	NA		153.983	2.20176	0.192395	11.444	2.52063e-30	7.91472e-30
Mext_0040	244.8	0	0.133084	-3.49291	0.00047779	0.00973364		792.483	1.85617	0.110877	16.7407	6.62169e-63	4.26387e-62
Mext_0041	37.7419	0	0.298756	-1.45427	0.14587	NA		151.645	2.23626	0.186019	12.0216	2.73479e-33	9.29521e-33
Mext_0042	42.8305	0	0.27993	-1.03566	0.300361	NA		138.157	1.93113	0.191893	10.0636	8.00473e-24	2.05137e-23
Mext_0043	97.0749	0	0.194667	-3.78441	0.000154076	0.00432079		372.614	2.02388	0.126461	16.004	1.19892e-57	7.10367e-57
Mext_0044	34.3323	0	0.314523	0.607693	0.543391	NA		192.264	3.12094	0.196047	15.9194	4.65063e-57	2.72539e-56
Mext_0045	100.542	0	0.188404	-1.96646	0.0492456	0.226211		390.918	2.2255	0.130733	17.0232	5.52339e-65	3.68965e-64
Mext_0046	32.9642	0	0.32017	-2.47601	0.013286	NA		172.744	2.52635	0.189333	13.3434	1.29345e-40	5.35016e-40
Mext_0047	37.5268	0	0.297969	-1.75827	0.0787012	NA		162.629	2.3298	0.181224	12.8559	7.96892e-38	3.08956e-37
Mext_0048	64.068	0	0.224009	0.673287	0.500765	0.737206		190.779	2.05862	0.16528	12.4554	1.30757e-35	4.76315e-35
Mext_0049	231.548	0	0.130813	-1.14706	0.251357	0.530331		511.712	1.30321	0.106337	12.2554	1.57153e-34	5.52441e-34
Mext_0050	41.6392	0	0.307224	-0.958229	0.337947	NA		190.814	2.53225	0.180453	14.0327	9.83238e-45	4.48643e-44
Mext_0051	56.7998	0	0.2569	-1.23415	0.217147	0.495479		169.983	1.76694	0.172422	10.2478	1.21081e-24	3.17896e-24
Mext_0052	61.6865	0	0.240891	-2.4851	0.0129514	0.0995568		208.38	1.84611	0.161559	11.4268	3.07073e-30	9.59827e-30
Mext_0053	102.721	0	0.184535	-2.3445	0.0190526	0.128996		285.162	1.57267	0.134775	11.6688	1.83918e-31	6.00565e-31
Mext_0054	35.5793	0	0.310072	-0.538882	0.589968	NA		80.6583	1.3373	0.219817	6.0837	1.17441e-09	1.84561e-09
Mext_0055	15.2687	0	0.452135	-1.22784	0.219507	NA		67.4744	2.36615	0.274221	8.62864	6.20832e-18	1.29454e-17
Mext_0056	89.5156	0	0.194491	-1.89673	0.0578633	0.250117		288.634	1.88926	0.139308	13.5618	6.74495e-42	2.89679e-41
Mext_0057	35.9716	0	0.308062	-2.15814	0.0309172	NA		136.596	2.01644	0.193002	10.4478	1.49988e-25	4.06856e-25
Mext_0058	146.431	0	0.155645	-3.03759	0.00238481	0.0302632		544.648	2.10515	0.124666	16.8864	5.6704e-64	3.70574e-63
Mext_0059	245.82	0	0.119733	-1.14245	0.253267	0.532928		445.1	0.892723	0.134634	6.63076	3.33961e-11	5.56372e-11
Mext_0060	45.6613	0	0.266031	-2.20465	0.0274788	NA		183.293	2.17327	0.176874	12.2871	1.06231e-34	3.74253e-34
Mext_0061	105.963	0	0.17711	-1.99867	0.0456443	0.216453		269.198	1.45096	0.136693	10.6147	2.54634e-26	7.07025e-26
Mext_0062	68.2895	0	0.224554	-1.16196	0.245252	0.52432		212.748	1.89696	0.160364	11.8291	2.76095e-32	9.20888e-32
Mext_0063	72.9616	0	0.21185	-2.23443	0.0254545	0.156595		231.565	1.81419	0.145777	12.445	1.48948e-35	5.41353e-35
Mext_0064	65.1671	0	0.22675	-0.478518	0.632282	0.818363		191.326	1.86417	0.165885	11.2377	2.66111e-29	8.07204e-29
Mext_0065	196.87	0	0.142565	-1.54632	0.122027	0.373946		294.109	0	0.130472	2.88602	0.00390147	0.00470655
Mext_0066	71.8781	0	0.220532	-1.23536	0.216696	0.495039		233.413	1.96731	0.149199	13.1859	1.05846e-39	4.30072e-39
Mext_0067	98.331	0	0.182443	-1.2747	0.202414	0.480416		267.775	1.66708	0.14052	11.8636	1.82938e-32	6.12715e-32
Mext_0068	223.63	0	0.12959	-2.20533	0.0274308	0.163113		439.733	0.969625	0.111298	8.71195	2.98703e-18	6.30755e-18
Mext_0069	70.6067	0	0.215454	-1.27427	0.202567	0.480416		162.988	1.30877	0.161089	8.12451	4.49189e-16	8.90439e-16
Mext_0070	145.665	0	0.151272	-1.43601	0.150999	0.420552		259.053	0.793643	0.127758	6.2121	5.22824e-10	8.31108e-10
Mext_0071	127.942	0	0.165037	-1.70914	0.0874245	0.314714		252.312	0.966127	0.148732	6.49575	8.26211e-11	1.35584e-10
Mext_0072	153.033	0	0.149734	-1.52611	0.126983	0.381034		203.605	0	0.142305	0.342648	0.731863	0.747834
Mext_0073	98.7961	0	0.209451	-1.91579	0.0553916	0.243961		228.242	1.23814	0.145619	8.50257	1.85432e-17	3.81544e-17
Mext_0074	52.3898	0	0.252002	-1.20147	0.229568	0.507755		146.337	1.66077	0.174522	9.5161	1.79799e-21	4.26128e-21
Mext_0075	31.8118	0	0.345218	-1.68932	0.0911573	NA		159.015	2.52457	0.196858	12.8244	1.19746e-37	4.60553e-37
Mext_0076	8.51784	0	0.653132	-1.61713	0.105849	NA		47.3357	2.47549	0.327644	7.55541	4.17538e-14	7.73938e-14
Mext_0077	66.0958	0	0.233268	-2.23415	0.025473	0.156595		129.189	0.819911	0.176766	4.6384	3.51113e-06	4.84664e-06
Mext_0078	164.902	0	0.145105	-3.05566	0.00224568	0.0289832		312.356	0.780733	0.131351	5.94385	2.78405e-09	4.32169e-09
Mext_0079	24.8895	0	0.373239	-1.15079	0.24982	NA		114.884	2.45576	0.221574	11.0833	1.51228e-28	4.47467e-28
Mext_0080	92.0693	0	0.188668	-1.92312	0.0544655	0.241873		164.309	0.696823	0.151394	4.6027	4.17048e-06	5.742e-06
Mext_0081	96.3305	0	0.192633	-0.8496	0.395548	0.661139		251.329	1.61491	0.143245	11.2738	1.76813e-29	5.39728e-29
Mext_0082	145.977	0	0.161255	-0.905504	0.365198	0.635669		368.863	1.56914	0.125263	12.5268	5.32937e-36	1.96962e-35
Mext_0083	218.252	0	0.126851	-2.26669	0.0234094	0.149157		398.797	0.806568	0.112796	7.15068	8.63474e-13	1.52491e-12
Mext_0084	219.218	0	0.130258	-0.821419	0.411408	0.672069		197.776	-1.18939	0.144255	-8.24505	1.65093e-16	3.31216e-16
Mext_0085	116.794	0	0.184165	-1.36857	0.171134	0.444363		425.203	2.16614	0.13165	16.4538	7.88097e-61	4.87932e-60
Mext_0086	71.1986	0	0.219547	-0.482753	0.629271	0.816935		114.875	0.645089	0.186703	3.45516	0.000549963	0.000695457
Mext_0087	76.8236	0	0.206613	0.297564	0.766036	0.889596		138.693	1.03898	0.171958	6.04204	1.52176e-09	2.38681e-09
Mext_0088	635.662	0	0.0824298	0.993842	0.3203	0.594676		613.231	-0.637289	0.0994536	-6.40791	1.47531e-10	2.39738e-10
Mext_0089	133.345	0	0.168715	0.915507	0.359925	0.628456		129.186	0	0.172586	-3.12726	0.00176445	0.00217479
Mext_0090	98.5313	0	0.182651	-1.85071	0.0642111	0.268858		151.868	0	0.154214	2.33551	0.0195169	0.0226984
Mext_0091	136.653	0	0.167369	-1.10959	0.267175	0.545818		306.91	1.31867	0.134703	9.78942	1.25014e-22	3.07939e-22
Mext_0092	129.838	0	0.16081	-0.348493	0.72747	0.86994		187.757	0	0.143913	2.9362	0.00332263	0.00402235
Mext_0093	229.436	0	0.127146	-1.42469	0.154246	0.423881		391.484	0.727393	0.116426	6.24769	4.16558e-10	6.64812e-10
Mext_0094	140.321	0	0.155062	-0.565358	0.57183	0.786104		228.549	0.687092	0.134259	5.11766	3.09343e-07	4.46027e-07
Mext_0095	429.781	0	0.0999055	-2.37864	0.0173767	0.120522		851.15	1.01888	0.0941072	10.8268	2.57118e-27	7.36391e-27
Mext_0096	228.647	0	0.132597	-0.916007	0.359663	0.628456		362.696	0.590737	0.119263	4.95324	7.29896e-07	1.03538e-06
Mext_0097	112.795	0	0.171361	-0.345437	0.729766	0.870629		198.321	0.886157	0.145436	6.09312	1.10728e-09	1.74239e-09
Mext_0098	193.746	0	0.137265	-1.3714	0.170252	0.444363		271.814	0	0.129992	1.82394	0.0681616	0.07631
Mext_0099	564.775	0	0.0859127	-1.03371	0.301271	0.579661		960.003	0.789606	0.0942362	8.37901	5.33738e-17	1.08343e-16
Mext_0100	105.623	0	0.183734	-1.48027	0.138801	0.4021		208.592	0.993923	0.153472	6.47624	9.40375e-11	1.53952e-10
Mext_0101	181.366	0	0.138926	-2.25143	0.0243584	0.152006		412.176	1.25561	0.114197	10.9951	4.03633e-28	1.1784e-27
Mext_0102	242.677	0	0.127252	-2.50984	0.0120784	0.0955965		467.617	0.898625	0.116657	7.70315	1.32752e-14	2.50887e-14
Mext_0103	57.7028	0	0.23707	-1.12212	0.26181	0.539902		235.924	2.37412	0.162972	14.5677	4.50872e-48	2.2326e-47
Mext_0104	175.987	0	0.153989	-3.60933	0.000306991	0.00711562		410.922	1.16351	0.138596	8.39494	4.66117e-17	9.4936e-17
Mext_0105	168.104	0	0.147809	-1.11176	0.266243	0.544838		296.999	0.816913	0.129737	6.29669	3.04071e-10	4.87869e-10
Mext_0106	381.127	0	0.105863	-2.22251	0.0262486	0.159209		599.041	0.488678	0.102588	4.76352	1.90244e-06	2.653e-06
Mext_0107	19.9862	0	0.410212	-0.485493	0.627327	NA		68.0027	2.11847	0.270449	7.83314	4.75846e-15	9.12165e-15
Mext_0108	400.412	0	0.100885	-2.97236	0.00295521	0.0353303		803.607	1.00262	0.095159	10.5363	5.87589e-26	1.61662e-25
Mext_0109	71.9318	0	0.215336	-1.16258	0.245001	0.524276		177.411	1.46399	0.159111	9.20107	3.544e-20	8.0323e-20
Mext_0110	82.4946	0	0.201774	-1.42915	0.15296	0.423881		304.489	2.17867	0.155125	14.0446	8.31101e-45	3.79943e-44
Mext_0111	188.168	0	0.143583	-1.30991	0.190228	0.467137		282.105	0	0.136302	3.0515	0.00227698	0.00278798
Mext_0112	15.0347	0	0.504214	-1.71321	0.0866739	NA		85.7275	2.62507	0.256014	10.2536	1.13995e-24	2.99619e-24
Mext_0113	90.5563	0	0.192076	0.105607	0.915894	0.964848		215.709	1.56488	0.147793	10.5883	3.37676e-26	9.34374e-26
Mext_0114	887.927	0	0.103052	0.632763	0.526889	0.754532		664.317	-1.92132	0.125757	-15.278	1.0711e-52	5.72085e-52
Mext_0115	310.249	0	0.117899	0.726084	0.467787	0.713619		258.978	-1.23858	0.139206	-8.89743	5.71546e-19	1.24226e-18
Mext_0116	139.985	0	0.162392	-0.563836	0.572866	0.7865		319.983	1.42199	0.126919	11.204	3.89946e-29	1.17544e-28
Mext_0117	36.0433	0	0.309196	-0.855478	0.392286	NA		119.083	2.01663	0.201151	10.0255	1.17785e-23	3.00571e-23
Mext_0118	106.547	0	0.194207	-0.582773	0.560046	0.778308		169.825	0.626127	0.1636	3.82719	0.000129614	0.000168544
Mext_0119	45.8719	0	0.275287	-1.97467	0.0483059	NA		168.768	2.03224	0.17446	11.6488	2.32826e-31	7.57194e-31
Mext_0120	51.3095	0	0.250967	-1.6301	0.10308	0.342841		222.46	2.39722	0.15667	15.3011	7.52251e-53	4.02676e-52
Mext_0121	139.15	0	0.163277	-1.93105	0.0534769	0.239355		489.501	2.07716	0.124606	16.6698	2.17254e-62	1.38234e-61
Mext_0122	118.823	0	0.167342	-2.62937	0.00855444	0.0756086		256.759	1.07076	0.135839	7.88255	3.20757e-15	6.19549e-15
Mext_0123	549.256	0	0.0871438	-3.25012	0.00115355	0.0186049		988.505	0.772734	0.088058	8.77529	1.7046e-18	3.63935e-18
Mext_0124	264.948	0	0.118842	-1.7463	0.0807594	0.300682		595.626	1.29944	0.104923	12.3846	3.1662e-35	1.13959e-34
Mext_0125	186.18	0	0.147531	-1.32311	0.185797	0.46252		492.074	1.62932	0.121997	13.3553	1.10265e-40	4.58455e-40
Mext_0126	156.164	0	0.163145	-1.08559	0.277662	0.555964		499.164	1.98822	0.131486	15.1211	1.17484e-51	6.1791e-51
Mext_0127	58.5996	0	0.237381	-1.32172	0.186262	0.46252		157.61	1.60175	0.165016	9.70662	2.82547e-22	6.85475e-22
Mext_0129	37.6527	0	0.294409	-2.24332	0.0248761	NA		85.0085	1.04556	0.209299	4.99556	5.8664e-07	8.36347e-07
Mext_0130	31.4238	0	0.323946	-1.59829	0.10998	NA		87.6946	1.52394	0.211819	7.19452	6.26821e-13	1.11227e-12
Mext_0131	309.82	0	0.122803	-2.41311	0.0158169	0.112986		597.103	0.923584	0.109399	8.44234	3.11039e-17	6.35654e-17
Mext_0132	268.223	0	0.254324	1.41244	0.15782	0.426798		371.069	0.689184	0.130065	5.29874	1.16602e-07	1.70881e-07
Mext_0133	562.713	0	0.234246	1.66285	0.0963425	0.332334		529.394	0	0.105064	-3.08795	0.00201545	0.00247467
Mext_0134	219.585	0	0.14864	0.631049	0.528009	0.75475		327.992	0.640977	0.125943	5.08944	3.59116e-07	5.15942e-07
Mext_0135	95.2324	0	0.189031	0.229084	0.818803	0.917332		161.309	0.880066	0.168944	5.20921	1.89648e-07	2.75587e-07
Mext_0136	2152.35	-0.306723	0.066637	-4.60289	4.16662e-06	0.000206693		2384.17	-0.607669	0.0848264	-7.16367	7.85434e-13	1.38811e-12
Mext_0137	504.648	0	0.0971738	-0.661681	0.508175	0.740153		644.324	0	0.100983	0.888154	0.374458	0.395015
Mext_0138	345.26	0	0.105528	0.524609	0.599855	0.801748		359.602	0	0.130609	-3.1395	0.00169234	0.00208804
Mext_0139	135.569	0	0.161031	-0.671975	0.501599	0.737206		217.126	0.631323	0.156252	4.04042	5.3356e-05	7.03874e-05
Mext_0140	142.043	0	0.160224	-1.38901	0.16483	0.436886		167.66	0	0.149194	-1.97928	0.0477842	0.0540613
Mext_0141	1169.8	0	0.0739062	-2.67519	0.00746868	0.0688239		987.597	-1.70952	0.097319	-17.5661	4.47574e-69	3.16517e-68
Mext_0142	35.7523	0	0.33533	-1.13336	0.257063	NA		167.132	2.50957	0.2013	12.4668	1.13278e-35	4.14208e-35
Mext_0143	17.236	0	0.454934	-1.01317	0.310977	NA		61.5297	1.98661	0.266706	7.44869	9.42709e-14	1.72092e-13
Mext_0144	75.9581	0	0.214466	-0.539215	0.589739	0.795241		189.127	1.5459	0.164637	9.38977	6.01289e-21	1.39625e-20
Mext_0145	45.7839	0	0.276077	-1.2742	0.202593	NA		200.859	2.44851	0.173997	14.0721	5.63726e-45	2.58692e-44
Mext_0146	46.6604	0	0.268454	-1.51515	0.129735	NA		139.406	1.71513	0.177924	9.63966	5.43701e-22	1.30656e-21
Mext_0147	33.0345	0	0.343241	-1.55566	0.119789	NA		135.108	2.19471	0.205101	10.7006	1.01094e-26	2.84136e-26
Mext_0148	75.772	0	0.22891	-0.780776	0.434934	0.690329		211.078	1.75261	0.157328	11.1398	8.0277e-29	2.39145e-28
Mext_0150	807.695	0	0.0793155	-1.80805	0.0705984	0.283079		1258.09	0.540098	0.0958818	5.63296	1.77141e-08	2.6757e-08
Mext_0151	23.0987	0	0.37358	-1.14157	0.253631	NA		82.8397	2.06707	0.23596	8.76027	1.94775e-18	4.14563e-18
Mext_0152	59.9013	0	0.24389	-1.18534	0.235882	0.514457		51.8291	-1.74914	0.273122	-6.40425	1.51106e-10	2.45381e-10
Mext_0153	47.0647	0	0.284819	-0.74569	0.455855	NA		121.99	1.55933	0.206156	7.56383	3.91373e-14	7.26277e-14
Mext_0154	176.877	0	0.150165	-0.753825	0.450954	0.704742		229.611	0	0.134147	0.737558	0.460783	0.482911
Mext_0155	131.2	0	0.163468	-1.30195	0.192932	0.470802		235.796	0.817405	0.139368	5.86508	4.48909e-09	6.91943e-09
Mext_0156	68.3556	0	0.228541	-1.05851	0.289824	0.56851		125.474	0.846988	0.177158	4.78096	1.74456e-06	2.44096e-06
Mext_0157	314.549	0	0.111107	-3.64532	0.000267056	0.00635201		470.593	0	0.105799	2.15456	0.0311963	0.0357812
Mext_0158	63.2875	0	0.23706	-2.69714	0.00699377	0.0647102		116.937	0	0.177929	3.35298	0.000799451	0.00100254
Mext_0159	121.804	0	0.166271	-0.684713	0.493525	0.733666		221.88	0.924544	0.146363	6.31677	2.67081e-10	4.29664e-10
Mext_0160	263.317	0	0.117284	-3.59327	0.000326549	0.00739324		660.193	1.38807	0.111613	12.4364	1.65767e-35	6.01123e-35
Mext_0161	735.332	0	0.0837551	-2.88235	0.00394721	0.0438606		1161.61	0.494512	0.111022	4.45419	8.42106e-06	1.14602e-05
Mext_0162	184.096	0	0.139043	-2.87397	0.00405346	0.0442665		322.413	0.629549	0.120931	5.20585	1.9311e-07	2.80532e-07
Mext_0163	100.768	0	0.189226	-1.96327	0.0496143	0.226835		215.606	1.09052	0.138095	7.89687	2.86002e-15	5.52861e-15
Mext_0164	122.743	0	0.170482	-0.195546	0.844966	0.928563		270.965	1.37862	0.140403	9.81903	9.32396e-23	2.30376e-22
Mext_0165	214.568	0	0.13164	-1.84083	0.0656458	0.272604		394.253	0.846446	0.120117	7.04684	1.8303e-12	3.18225e-12
Mext_0166	210.537	0	0.135069	-3.11746	0.00182416	0.0251125		214.103	-1.0993	0.142814	-7.69743	1.38825e-14	2.62159e-14
Mext_0167	157.861	0	0.159185	-1.14004	0.25427	0.533528		476.829	1.87773	0.121562	15.4467	7.94174e-54	4.34274e-53
Mext_0168	97.2684	0	0.185381	1.02985	0.303082	0.58097		139.427	0.620557	0.162981	3.80754	0.000140355	0.000182167
Mext_0169	268.981	0	0.116171	-1.30099	0.19326	0.471021		318.151	0	0.125615	-1.7464	0.0807417	0.0898932
Mext_0170	1057.16	0	0.0739498	-0.306261	0.759406	0.885974		858.42	-1.59829	0.110518	-14.4619	2.1098e-47	1.0237e-46
Mext_0171	614.445	0	0.0945252	-0.177399	0.859195	0.934927		639.071	-0.501631	0.103656	-4.8394	1.30235e-06	1.8318e-06
Mext_0172	99.8657	0	0.192382	-1.81191	0.0699998	0.28198		213.221	1.11069	0.155556	7.14011	9.32542e-13	1.64508e-12
Mext_0173	724.92	0	0.0884678	-0.510862	0.609447	0.806736		1044.3	0	0.128501	3.32868	0.000872598	0.00109341
Mext_0174	150.544	0	0.169419	0.689706	0.490379	0.730903		385.196	1.76803	0.161715	10.933	8.01587e-28	2.32335e-27
Mext_0175	255.783	0	0.124673	-0.854285	0.392947	0.659704		488.216	1.02928	0.11124	9.25284	2.18614e-20	4.99704e-20
Mext_0176	1074.73	0	0.078058	0.5649	0.572142	0.786104		930.859	-1.13912	0.0943455	-12.0739	1.45052e-33	4.96159e-33
Mext_0177	620.736	0	0.0886471	1.49631	0.134574	0.394596		475.197	-1.6106	0.113298	-14.2156	7.33701e-46	3.45908e-45
Mext_0178	425.334	0	0.105888	0.774812	0.438451	0.692944		412.251	-0.632605	0.119765	-5.28208	1.27727e-07	1.86958e-07
Mext_0179	430.12	0	0.100442	1.45153	0.146631	0.414138		326.014	-1.63538	0.119219	-13.7175	7.9772e-43	3.49446e-42
Mext_0180	2650.79	0	0.0586469	1.09622	0.272984	0.55121		1830.36	-2.57998	0.0908014	-28.4134	1.38007e-177	2.77336e-176
Mext_0181	587.887	0	0.0869845	-0.136877	0.891128	0.951667		615.462	-0.465927	0.0965433	-4.82609	1.39238e-06	1.95558e-06
Mext_0182	20125.7	0	0.0462935	-0.499534	0.617403	0.810654		13250.9	-3.6425	0.0923111	-39.4589	0	0
Mext_0183	414.065	0	0.096836	0.613422	0.539597	0.763828		448.84	0	0.10882	-2.44267	0.0145793	0.0170877
Mext_0184	270.227	0	0.117153	-0.754894	0.450313	0.703982		493.941	0.951862	0.105856	8.99208	2.4259e-19	5.34251e-19
Mext_0185	246.711	0	0.131142	-1.00478	0.315005	0.589887		427.129	0.798831	0.119141	6.70492	2.01518e-11	3.38177e-11
Mext_0186	318.238	0	0.110605	-0.163601	0.870045	0.939689		455.194	0.43626	0.10605	4.11371	3.89344e-05	5.16164e-05
Mext_0187	107.964	0	0.187768	-0.9084	0.363667	0.634198		173.8	0.603723	0.151789	3.97737	6.96808e-05	9.16722e-05
Mext_0188	85.8975	0	0.198795	-2.14467	0.0319789	0.180014		188.524	1.11376	0.150215	7.41446	1.22117e-13	2.2217e-13
Mext_0189	64.8154	0	0.229485	-0.925573	0.354668	0.624276		129.605	1.04675	0.178366	5.86857	4.39577e-09	6.78208e-09
Mext_0190	389.447	0	0.107928	0.0522179	0.958355	0.982099		344.263	-1.10843	0.1232	-8.997	2.31977e-19	5.11346e-19
Mext_0191	1456.29	-0.68302	0.0750377	-9.10237	8.83841e-20	6.69215e-17		1368.38	-1.946	0.0905291	-21.4959	1.70026e-102	1.75973e-101
Mext_0192	1044.04	0	0.0710961	-1.28214	0.199793	0.479228		991.27	-0.940825	0.0872596	-10.7819	4.1913e-27	1.1919e-26
Mext_0193	236.7	0	0.12293	-0.848085	0.39639	0.661139		249.98	-0.549089	0.1291	-4.2532	2.10737e-05	2.81702e-05
Mext_0194	28.6175	0	0.340435	-0.642559	0.52051	NA		85.3121	1.83241	0.228209	8.02953	9.78481e-16	1.91916e-15
Mext_0195	68.9608	0	0.230481	-0.217669	0.827687	0.922971		170.429	1.58934	0.167114	9.51053	1.8969e-21	4.48907e-21
Mext_0196	63.5787	0	0.231387	-2.54017	0.0110799	0.0913542		204.882	1.77261	0.164235	10.7932	3.70757e-27	1.05683e-26
Mext_0197	76.3986	0	0.214832	-1.14896	0.250574	0.530072		262.652	2.08111	0.147991	14.0625	6.46062e-45	2.96193e-44
Mext_0198	52.6038	0	0.254834	1.80079	0.0717356	0.284576		110.124	1.62498	0.206233	7.87934	3.29125e-15	6.35201e-15
Mext_0199	127.768	0	0.164287	-2.29058	0.0219877	0.14222		300.654	1.2877	0.126104	10.2114	1.76218e-24	4.60151e-24
Mext_0200	258.389	0	0.116684	-0.688135	0.491368	0.73142		532.761	1.21244	0.104497	11.6027	3.99231e-31	1.28623e-30
Mext_0201	90.6865	0	0.190403	0.826074	0.408762	0.668778		191.596	1.42783	0.151344	9.43435	3.93437e-21	9.21586e-21
Mext_0202	65.5653	0	0.227768	-0.508785	0.610903	0.807487		210.606	2.01992	0.158656	12.7315	3.95367e-37	1.49675e-36
Mext_0203	145.325	0	0.152106	-1.01346	0.310841	0.588027		252.076	0.786658	0.130257	6.03926	1.54821e-09	2.4275e-09
Mext_0204	72.0267	0	0.229063	-0.0758791	0.939515	0.976165		245.781	2.19302	0.15741	13.9319	4.05509e-44	1.82271e-43
Mext_0205	59.891	0	0.238638	0.0719849	0.942614	0.978252		188.43	2.09342	0.171554	12.2027	3.00801e-34	1.04824e-33
Mext_0206	627.956	0	0.0847479	-3.47006	0.000520342	0.0104598		706.119	-0.539193	0.0948567	-5.68429	1.31357e-08	1.99413e-08
Mext_0207	640.117	0	0.0820154	-2.28217	0.0224792	0.144445		765.647	0	0.0902839	-2.43019	0.0150908	0.0176743
Mext_0208	168.866	0	0.142409	-0.0430427	0.965668	0.983859		302.057	0.968552	0.123044	7.87157	3.50228e-15	6.74581e-15
Mext_0209	53.5381	0	0.27289	-0.564554	0.572377	0.786104		187.076	2.13392	0.185225	11.5207	1.03761e-30	3.29237e-30
Mext_0210	228.799	0	0.124308	-1.55705	0.119459	0.37146		257.526	0	0.127313	-3.32316	0.000890046	0.00111499
Mext_0211	480.597	0	0.0989289	1.07827	0.280915	0.559162		614.416	0	0.104448	2.46976	0.0135202	0.0158735
Mext_0212	104.006	0	0.179791	1.68629	0.091739	0.322578		246.467	1.74886	0.14929	11.7145	1.07387e-31	3.53292e-31
Mext_0213	487.205	0	0.0951395	0.565029	0.572054	0.786104		498.971	-0.4623	0.119941	-3.8544	0.000116016	0.000151146
Mext_0214	574.058	0	0.087212	0.677167	0.4983	0.736667		517.855	-0.93612	0.10063	-9.30257	1.37087e-20	3.14993e-20
Mext_0215	123.524	0	0.165752	-0.0678883	0.945875	0.979286		297.126	1.57303	0.128975	12.1964	3.24992e-34	1.13009e-33
Mext_0216	461.144	0	0.0965939	1.45362	0.146051	0.413659		655.549	0.559404	0.106729	5.24134	1.59418e-07	2.3271e-07
Mext_0217	158.6	0	0.148808	-1.07791	0.281076	0.559162		400.005	1.55307	0.125224	12.4023	2.53828e-35	9.16327e-35
Mext_0218	43.9609	0	0.27938	-1.80008	0.0718479	NA		142.166	1.81225	0.183341	9.88457	4.85652e-23	1.21489e-22
Mext_0219	74.577	0	0.210903	1.27058	0.203879	0.481966		96.5167	0	0.195372	2.27116	0.0231375	0.0267993
Mext_0220	115.164	0	0.172997	-1.14043	0.254109	0.533528		268.822	1.38623	0.133602	10.3758	3.19394e-25	8.58662e-25
Mext_0221	32.5505	0	0.322535	1.04172	0.297541	NA		49.8443	0	0.268852	3.30437	0.000951911	0.00119094
Mext_0222	176.805	0	0.143548	-0.836965	0.402612	0.663582		313.114	0.851908	0.123461	6.9002	5.19309e-12	8.91644e-12
Mext_0223	324.825	0	0.11238	-2.28668	0.0222147	0.143354		713.263	1.22296	0.0988848	12.3676	3.91516e-35	1.40288e-34
Mext_0224	87.0009	0	0.202021	-1.26489	0.205909	0.484078		205.647	1.35782	0.156628	8.66906	4.35716e-18	9.15268e-18
Mext_0225	41.0833	0	0.293396	0.504087	0.6142	NA		105.811	1.81822	0.217665	8.35332	6.6371e-17	1.34386e-16
Mext_0226	32.2598	0	0.326801	-1.37912	0.167857	NA		95.3558	1.65787	0.22779	7.27804	3.38698e-13	6.08622e-13
Mext_0227	61.2396	0	0.234678	0.376425	0.706601	0.861303		132.621	1.41439	0.176306	8.02233	1.03756e-15	2.03338e-15
Mext_0228	63.8129	0	0.23743	-0.251924	0.8011	0.911444		127.701	1.1688	0.184727	6.32717	2.49702e-10	4.01974e-10
Mext_0229	55.3503	0	0.250295	-0.412935	0.679654	0.845677		164.276	1.90012	0.176417	10.7706	4.73763e-27	1.3433e-26
Mext_0230	98.5016	0	0.18971	-0.066057	0.947332	0.979902		215.146	1.37618	0.145906	9.43194	4.02585e-21	9.42557e-21
Mext_0231	54.2921	0	0.248984	-0.554364	0.57933	0.789074		143.15	1.64678	0.1754	9.38868	6.07545e-21	1.4101e-20
Mext_0233	260.168	0	0.122753	-2.86402	0.00418299	0.045246		575.774	1.17575	0.106377	11.0527	2.12654e-28	6.25765e-28
Mext_0234	171.4	0	0.153785	-2.01808	0.0435834	0.212099		548.098	1.90653	0.118213	16.1279	1.6246e-58	9.74561e-58
Mext_0235	40.2276	0	0.290908	-1.93195	0.0533653	NA		107.197	1.43571	0.191804	7.48531	7.13807e-14	1.30901e-13
Mext_0236	263.201	0	0.12611	-1.80536	0.0710186	0.283513		591.921	1.2888	0.115676	11.1415	7.88066e-29	2.3491e-28
Mext_0237	103.552	0	0.189053	0.197674	0.8433	0.927632		186.721	1.02071	0.14637	6.97352	3.09103e-12	5.33956e-12
Mext_0238	64.7343	0	0.225866	-0.99522	0.319629	0.594379		160.529	1.48142	0.160818	9.21179	3.20728e-20	7.28626e-20
Mext_0239	203.114	0	0.136457	-1.19038	0.233898	0.512135		467.22	1.37971	0.112057	12.3126	7.75226e-35	2.7492e-34
Mext_0240	101.823	0	0.205389	-0.887467	0.374827	0.643067		249.808	1.47465	0.157643	9.35439	8.40865e-21	1.94228e-20
Mext_0241	76.8648	0	0.235152	-1.60391	0.108733	0.354551		252.309	1.93513	0.144084	13.4306	4.00354e-41	1.68786e-40
Mext_0242	49.8691	0	0.265719	-1.70168	0.088815	0.316869		133.814	1.51053	0.18091	8.34959	6.85e-17	1.38639e-16
Mext_0243	127.584	0	0.165532	-1.63893	0.101227	0.340264		257.927	1.04085	0.137175	7.58776	3.25471e-14	6.06314e-14
Mext_0244	73.91	0	0.214232	-1.1889	0.23448	0.512135		204.653	1.67395	0.156143	10.7206	8.14657e-27	2.29503e-26
Mext_0245	84.34	0	0.204164	-1.04133	0.297721	0.577202		279.503	2.03878	0.13722	14.8577	6.19958e-50	3.1843e-49
Mext_0246	76.2768	0	0.210258	-0.183053	0.854757	0.933008		217.742	1.86538	0.158982	11.7332	8.61277e-32	2.83739e-31
Mext_0247	100.474	0	0.181463	-0.994955	0.319758	0.594379		233.921	1.39091	0.141303	9.8435	7.31186e-23	1.81592e-22
Mext_0248	44.555	0	0.270043	-0.274722	0.78353	NA		144.878	2.07032	0.184383	11.2284	2.95881e-29	8.94691e-29
Mext_0249	62.3638	0	0.247875	-0.547171	0.584261	0.792385		254.475	2.41853	0.156092	15.4943	3.79305e-54	2.09312e-53
Mext_0250	95.4432	0	0.199294	-0.99382	0.320311	0.594676		258.136	1.6541	0.147045	11.2489	2.34482e-29	7.13958e-29
Mext_0251	64.376	0	0.254626	-1.57409	0.115467	0.364281		223.052	1.99366	0.159725	12.4818	9.38316e-36	3.44144e-35
Mext_0253	229.434	0	0.128185	-0.732188	0.464054	0.711		375.125	0.697599	0.118463	5.88876	3.89093e-09	6.02052e-09
Mext_0254	203.991	0	0.138089	0.506115	0.612776	0.808466		465.529	1.51412	0.124702	12.1419	6.33052e-34	2.18398e-33
Mext_0255	25.9464	0	0.356611	-1.19269	0.232992	NA		89.3198	1.95932	0.229088	8.5527	1.20238e-17	2.48994e-17
Mext_0256	96.8309	0	0.183719	-1.34173	0.179684	0.452246		231.106	1.39397	0.142412	9.78826	1.26447e-22	3.1131e-22
Mext_0257	212.301	0	0.13509	-2.24514	0.0247594	0.153454		493.885	1.30789	0.108728	12.029	2.50186e-33	8.51552e-33
Mext_0258	112.36	0	0.172863	-1.5126	0.130382	0.387395		252.565	1.26723	0.133101	9.52081	1.71832e-21	4.07847e-21
Mext_0259	205.308	0	0.130316	1.19576	0.231791	0.510861		224.183	0	0.139944	-1.03794	0.299296	0.318725
Mext_0260	145.958	0	0.163813	-0.0280922	0.977589	0.990452		232.685	0.702235	0.142444	4.92991	8.22696e-07	1.16428e-06
Mext_0261	66.2627	0	0.230807	-1.27884	0.200953	0.480127		161.254	1.41684	0.16897	8.38516	5.06549e-17	1.0304e-16
Mext_0262	50.9819	0	0.260035	-1.93725	0.0527147	0.237347		137.828	1.47654	0.180223	8.19283	2.55152e-16	5.09775e-16
Mext_0263	60.3021	0	0.23788	-1.21666	0.223734	0.503954		139.745	1.32144	0.169698	7.78696	6.86387e-15	1.30796e-14
Mext_0264	353.594	0	0.103528	0.337559	0.735695	0.872198		751.868	1.35569	0.130395	10.3968	2.56448e-25	6.90976e-25
Mext_0265	183.327	0	0.142905	-0.800598	0.423364	0.685741		533.762	1.86168	0.121346	15.3419	4.01313e-53	2.15778e-52
Mext_0266	428.733	0	0.122013	0.374891	0.707742	0.861531		504.687	0	0.122352	-0.227759	0.819834	0.830859
Mext_0267	317.244	0	0.111295	-0.679321	0.496935	0.736085		402.313	0	0.111801	0.569363	0.56911	0.590919
Mext_0268	378.887	0	0.105081	-3.9855	6.73389e-05	0.00224942		380.905	-1.14526	0.119261	-9.60299	7.76569e-22	1.86153e-21
Mext_0269	1088.04	0	0.087546	-1.02686	0.304486	0.581943		980.804	-1.17178	0.136285	-8.59806	8.10738e-18	1.68761e-17
Mext_0270	320.947	0	0.11261	-1.7873	0.0738883	0.285728		421.876	0	0.113398	0.415232	0.677972	0.697198
Mext_0271	250.047	0	0.121241	-0.584363	0.558976	0.778087		302.233	0	0.140949	-0.553346	0.580026	0.601606
Mext_0272	1770.39	0	0.0605096	1.08267	0.278953	0.557292		1927.6	0	0.0870012	-2.8518	0.0043472	0.00523248
Mext_0273	1394.96	0	0.0693865	0.404389	0.685927	0.848523		1210.41	-1.15622	0.0855883	-13.509	1.38326e-41	5.89351e-41
Mext_0274	3368.91	0	0.0546061	-0.228493	0.819263	0.917332		3122.46	-0.924866	0.0731014	-12.6518	1.0931e-36	4.10275e-36
Mext_0275	689.37	0	0.0815935	0.0811859	0.935294	0.974774		674.053	-0.690301	0.0947812	-7.2831	3.26233e-13	5.86879e-13
Mext_0276	810.078	0	0.075075	0.92332	0.355841	0.625782		690.066	-1.17019	0.0989908	-11.8212	3.03324e-32	1.01031e-31
Mext_0277	818.371	0	0.075232	1.04332	0.2968	0.575977		718.716	-1.02426	0.0938394	-10.9151	9.76544e-28	2.82536e-27
Mext_0278	826.452	0	0.0753786	0.608125	0.543105	0.766012		640.525	-1.71835	0.108133	-15.8911	7.30626e-57	4.26095e-56
Mext_0279	218.266	0	0.132715	3.91374	9.08776e-05	0.00284928		185.369	0	0.147893	-3.34779	0.000814586	0.00102098
Mext_0280	213.719	0	0.129541	1.55008	0.121123	0.373245		234.384	0	0.130949	-0.585713	0.558068	0.580328
Mext_0281	255.681	0	0.124946	0.46569	0.641438	0.823298		334.414	0	0.120296	2.23859	0.0251824	0.029091
Mext_0282	4178.25	0	0.0503098	0.68019	0.496384	0.735509		2799.12	-3.04815	0.0791869	-38.4931	0	0
Mext_0283	396.642	0	0.0991903	0.997596	0.318475	0.593575		384.439	-0.598604	0.109608	-5.46132	4.72599e-08	7.02417e-08
Mext_0284	964.426	0	0.0834216	-1.83235	0.0668987	0.27554		733.64	-2.36501	0.106653	-22.1748	6.01329e-109	6.63664e-108
Mext_0285	3360.47	0	0.0637393	-1.64752	0.0994515	0.338553		2302.21	-3.42881	0.0950783	-36.0629	8.64331e-285	3.30847e-283
Mext_0286	339.673	0	0.113588	0.360999	0.7181	0.86518		344.5	-0.515925	0.120311	-4.28825	1.80086e-05	2.41668e-05
Mext_0287	353.572	0	0.107729	-1.15331	0.248783	0.528387		373.864	-0.564874	0.110658	-5.1047	3.31317e-07	4.76855e-07
Mext_0288	10749.1	0	0.0455483	-0.781669	0.434409	0.690329		6919.1	-4.27862	0.0748891	-57.1328	0	0
Mext_0289	249.103	0	0.122202	0.514062	0.607208	0.806675		515.328	1.32094	0.10712	12.3314	6.13423e-35	2.18504e-34
Mext_0290	7104.13	0	0.0517613	-0.767667	0.442685	0.697226		4758.96	-3.43445	0.0776081	-44.2538	0	0
Mext_0291	590.913	0	0.0885001	-1.1337	0.256921	0.536603		685.995	0	0.0983396	-2.35583	0.0184814	0.0215557
Mext_0292	169.816	0	0.158487	-2.90071	0.00372324	0.0419719		2341.23	4.2157	0.134079	31.4419	5.40997e-217	1.35897e-215
Mext_0293	158.504	0	0.15297	-0.779046	0.435953	0.69094		298.876	1.00003	0.127069	7.87001	3.54614e-15	6.82484e-15
Mext_0294	1654.37	0	0.0686865	-0.207292	0.835782	0.925956		1401.61	-1.34799	0.0911764	-14.7845	1.84516e-49	9.42713e-49
Mext_0295	651.175	0	0.081543	-1.21215	0.225453	0.505296		583.288	-1.21227	0.102474	-11.83	2.73161e-32	9.11733e-32
Mext_0296	790.737	0	0.0797722	-1.02616	0.304818	0.582333		832.336	-0.529446	0.100466	-5.2699	1.36497e-07	1.99674e-07
Mext_0297	475.805	0	0.0930039	0.599251	0.549006	0.772395		401.375	-1.24125	0.109153	-11.3716	5.78883e-30	1.79201e-29
Mext_0298	362.506	0	0.105969	-0.171686	0.863684	0.936543		397.904	0	0.110071	-2.84201	0.00448302	0.00539461
Mext_0299	267.47	0	0.1158	0.092473	0.926322	0.970321		332.956	0	0.116568	0.79527	0.426456	0.447909
Mext_0300	1109	0	0.0716828	1.42187	0.155065	0.423881		754.865	-2.58815	0.10045	-25.7657	2.15025e-146	3.34537e-145
Mext_0301	878.446	0	0.0762826	0.212278	0.83189	0.924933		808.493	-0.913556	0.0971172	-9.40673	5.11792e-21	1.19476e-20
Mext_0302	1520.32	0	0.063152	0.806806	0.419778	0.681577		1068.16	-2.45383	0.0934403	-26.2609	5.36098e-152	9.00906e-151
Mext_0303	124.95	0	0.17145	-0.0333456	0.973399	0.98819		117.274	-0.875065	0.175624	-4.98261	6.27335e-07	8.92782e-07
Mext_0304	704.297	0	0.0789947	-1.24955	0.211463	0.491213		656.889	-1.02661	0.0971708	-10.5651	4.32712e-26	1.19392e-25
Mext_0305	696.604	0	0.083908	3.06769	0.00215719	0.0282424		637.304	-0.598772	0.100175	-5.97725	2.26936e-09	3.53411e-09
Mext_0306	127.424	0	0.164019	-2.62748	0.00860197	0.075881		375.243	1.69754	0.121865	13.9297	4.17845e-44	1.87467e-43
Mext_0307	88.8353	0	0.190496	-2.07718	0.0377845	0.196475		198.41	1.17332	0.144742	8.10626	5.2203e-16	1.03356e-15
Mext_0308	143.275	0	0.15318	-0.512251	0.608475	0.806736		234.412	0.707286	0.132952	5.31986	1.03846e-07	1.52511e-07
Mext_0309	257.699	0	0.129759	-1.98255	0.0474177	0.221204		459.246	0.775909	0.112613	6.89003	5.57789e-12	9.56351e-12
Mext_0310	74.538	0	0.212647	1.36866	0.171105	0.444363		128.683	1.12582	0.170684	6.59593	4.22591e-11	7.02086e-11
Mext_0311	251.505	0	0.119554	2.44977	0.0142946	0.106112		321.357	0.436636	0.115747	3.77234	0.000161723	0.000209281
Mext_0312	201.907	0	0.13167	1.80306	0.0713794	0.283955		166.243	-1.04285	0.150738	-6.91832	4.57045e-12	7.86137e-12
Mext_0313	366.69	0	0.104864	2.19477	0.0281803	0.165972		260.932	-1.83692	0.140709	-13.0548	5.96878e-39	2.38306e-38
Mext_0314	643.111	0	0.0855993	0.8741	0.382064	0.650568		544.395	-1.19396	0.102853	-11.6084	3.73687e-31	1.20635e-30
Mext_0315	551.613	0	0.0923625	0.835802	0.403266	0.663582		526.427	-0.68163	0.106399	-6.40637	1.49029e-10	2.42091e-10
Mext_0316	170.517	0	0.142342	-1.08536	0.277763	0.555964		214.363	0	0.134042	-0.259426	0.795307	0.8077
Mext_0317	123.936	0	0.16961	-2.20942	0.0271455	0.162052		216.098	0.627792	0.1385	4.5328	5.82069e-06	7.95725e-06
Mext_0318	437.638	0	0.097746	2.06296	0.0391161	0.199983		411.681	-0.58059	0.121883	-4.76349	1.9027e-06	2.653e-06
Mext_0319	676.581	0	0.0830172	-0.580777	0.561391	0.77911		927.581	0.300576	0.0896024	3.35456	0.000794923	0.000997116
Mext_0320	962.106	0	0.0784227	2.98638	0.00282301	0.0343832		837.092	-0.826319	0.0976455	-8.46243	2.61855e-17	5.36959e-17
Mext_0321	31.4744	0	0.336319	-0.223293	0.823308	NA		127.415	2.42481	0.21071	11.5078	1.20533e-30	3.81451e-30
Mext_0322	845.783	0	0.0747838	-1.29205	0.19634	0.474958		1083.72	0	0.0849363	0.844487	0.398398	0.419444
Mext_0323	325.8	0	0.109145	-2.0373	0.0416202	0.205746		444.642	0	0.105408	1.25229	0.210464	0.227186
Mext_0324	165.28	0	0.146273	-0.957532	0.338299	0.610743		299.291	0.890222	0.121985	7.29782	2.92474e-13	5.26934e-13
Mext_0325	372.138	0	0.110555	1.53233	0.12544	0.378905		482.669	0	0.111689	3.15248	0.0016189	0.0020005
Mext_0326	708.289	0	0.0837553	0.39261	0.694608	0.853327		921.813	0	0.0930061	2.56011	0.0104638	0.0123482
Mext_0327	127.38	0	0.161976	1.12806	0.259295	0.538042		162.886	0	0.153714	2.10472	0.0353159	0.0402858
Mext_0328	387.763	0	0.106083	0.0953418	0.924043	0.969051		455.166	0	0.110321	-0.66416	0.506588	0.52942
Mext_0329	373.278	0	0.100239	1.01951	0.307963	0.585633		345.261	-0.77162	0.113049	-6.82552	8.76077e-12	1.49041e-11
Mext_0330	507.02	0	0.0933027	1.92855	0.0537864	0.240031		391.605	-1.46816	0.114976	-12.7693	2.43474e-37	9.26815e-37
Mext_0331	322.099	0	0.113505	1.16699	0.243213	0.521432		298.547	-0.717857	0.125917	-5.70103	1.19082e-08	1.81064e-08
Mext_0332	266.955	0	0.119209	1.29357	0.195813	0.473937		257.741	-0.532763	0.125391	-4.24883	2.14893e-05	2.87179e-05
Mext_0333	522.876	0	0.0913038	-0.474443	0.635184	0.82099		456.763	-1.23439	0.109856	-11.2364	2.70324e-29	8.19468e-29
Mext_0334	1608.79	0	0.0629556	2.08254	0.0372934	0.195189		1163.66	-1.97905	0.0880031	-22.4884	5.38604e-112	6.05521e-111
Mext_0335	1343.93	0	0.0632831	-1.476	0.139945	0.403959		1440.73	-0.478387	0.0835761	-5.72397	1.04065e-08	1.5868e-08
Mext_0336	936.791	0	0.0745508	1.16139	0.245482	0.524565		1083.33	0	0.096246	-0.467383	0.640226	0.660918
Mext_0337	420.068	0	0.101849	-0.60872	0.54271	0.765693		421.437	-0.685122	0.113606	-6.03069	1.63263e-09	2.55905e-09
Mext_0338	124.687	0	0.163956	0.327935	0.742961	0.877404		156.697	0	0.16188	0.980355	0.326911	0.346678
Mext_0339	415.7	0	0.103466	1.31331	0.189078	0.46532		377.974	-0.791843	0.112073	-7.0654	1.60154e-12	2.78953e-12
Mext_0340	432.512	0	0.11884	-1.18786	0.234889	0.512782		483.027	-0.400171	0.10915	-3.66626	0.000246127	0.000316215
Mext_0341	1868.05	0	0.0753814	0.639133	0.522737	0.751633		1298.48	-2.57053	0.0935256	-27.4848	2.66497e-166	4.98184e-165
Mext_0342	703.06	0	0.0848344	0.590414	0.554913	0.774968		738.849	-0.384129	0.0968717	-3.96534	7.32926e-05	9.63977e-05
Mext_0343	700.194	0	0.0830555	2.56373	0.0103555	0.0876074		715.869	0	0.0941323	-2.92952	0.00339487	0.00410671
Mext_0344	438.23	0	0.0955327	0.403445	0.686621	0.848794		562.788	0	0.105352	1.93333	0.0531953	0.0600423
Mext_0345	78.7179	0	0.210196	2.06097	0.0393054	0.199983		102.973	0	0.197934	3.10813	0.00188277	0.0023153
Mext_0346	321.635	0	0.110369	0.245859	0.805791	0.914491		502.705	0.684502	0.104566	6.54615	5.90412e-11	9.75525e-11
Mext_0347	163.881	0	0.152406	-0.0966217	0.923027	0.968543		243.378	0.523089	0.140454	3.72426	0.000195885	0.000252608
Mext_0348	1091.97	0	0.0774565	-2.1442	0.0320165	0.180014		1178.18	-0.541147	0.0935206	-5.7864	7.19113e-09	1.09999e-08
Mext_0349	180.805	0	0.146814	1.06999	0.284626	0.562197		345.894	1.22214	0.121368	10.0697	7.52227e-24	1.92978e-23
Mext_0352	13.0984	0	0.515779	-1.54303	0.122824	NA		39.8534	1.55542	0.304724	5.10437	3.3189e-07	4.77538e-07
Mext_0353	41.3661	0	0.290505	-1.87667	0.0605637	NA		159.041	2.11654	0.179116	11.8166	3.20364e-32	1.06486e-31
Mext_0354	55.7872	0	0.273614	-2.33343	0.0196255	0.132087		205.552	1.96719	0.17504	11.2385	2.63772e-29	8.00613e-29
Mext_0355	18.6474	0	0.43249	-0.322668	0.746947	NA		36.056	1.01231	0.300909	3.36419	0.000767699	0.000964976
Mext_0356	46.8346	0	0.264781	-0.292245	0.770099	NA		122.008	1.66389	0.192613	8.63852	5.69438e-18	1.18892e-17
Mext_0357	39.129	0	0.288909	-0.680951	0.495902	NA		100.98	1.56194	0.200966	7.77216	7.71581e-15	1.4674e-14
Mext_0358	301.388	0	0.113968	-1.06951	0.284839	0.562374		823.655	1.73324	0.111359	15.5645	1.26954e-54	7.09881e-54
Mext_0359	41.1764	0	0.287027	-0.901409	0.367371	NA		79.8181	0.948949	0.222799	4.25921	2.05152e-05	2.7439e-05
Mext_0360	80.6691	0	0.20857	0.614197	0.539085	0.763662		114.267	0	0.177356	2.9772	0.00290896	0.00354023
Mext_0361	59.1525	0	0.238976	-1.13346	0.257021	0.536603		166.276	1.70326	0.167213	10.1862	2.28531e-24	5.95463e-24
Mext_0362	108.046	0	0.179606	-0.516406	0.605571	0.80536		192.331	0.900529	0.150697	5.97577	2.29007e-09	3.5652e-09
Mext_0363	82.2432	0	0.20624	-3.1576	0.00159074	0.0225836		291.918	1.91813	0.144941	13.2339	5.59243e-40	2.29356e-39
Mext_0364	58.8336	0	0.24373	-0.837245	0.402455	0.663582		170.853	1.78092	0.168823	10.5491	5.13046e-26	1.41234e-25
Mext_0365	92.3298	0	0.21522	-0.498721	0.617976	0.810748		173.354	0.973985	0.159616	6.10206	1.04711e-09	1.6504e-09
Mext_0366	45.4181	0	0.2724	1.27062	0.203865	NA		80.0756	1.19579	0.216762	5.51662	3.45589e-08	5.16669e-08
Mext_0367	89.3637	0	0.192562	0.197069	0.843773	0.927926		161.234	1.01013	0.159453	6.33498	2.37365e-10	3.82369e-10
Mext_0368	288.07	0	0.114536	1.20301	0.228972	0.507254		312.688	0	0.119157	-1.41936	0.155794	0.169748
Mext_0369	580.249	0	0.0920199	-0.14158	0.887412	0.949037		527.111	-1.01846	0.111347	-9.14669	5.87037e-20	1.32303e-19
Mext_0370	952.02	0	0.0758974	-0.044386	0.964597	0.983651		684.566	-2.42366	0.110664	-21.9011	2.53316e-106	2.71499e-105
Mext_0371	517.401	0	0.0922717	2.83966	0.00451613	0.0481614		367.686	-1.77061	0.12174	-14.5443	6.35203e-48	3.12292e-47
Mext_0372	847.118	0	0.0759116	0.455046	0.649076	0.825758		688.741	-1.46707	0.0995084	-14.7432	3.40297e-49	1.72582e-48
Mext_0373	220.375	0	0.125172	-1.07839	0.280858	0.559162		287.709	0	0.120721	0.730897	0.464842	0.486953
Mext_0374	155.952	0	0.149339	-0.610405	0.541593	0.765344		230.572	0.453922	0.130843	3.46922	0.000521975	0.000660757
Mext_0375	349.122	0	0.105739	-2.44487	0.0144905	0.107041		387.984	-0.54213	0.111695	-4.85365	1.2121e-06	1.70536e-06
Mext_0376	602.689	0	0.0950295	-2.38759	0.0169593	0.118715		598.426	-0.942158	0.099048	-9.51214	1.86784e-21	4.42247e-21
Mext_0377	664.024	0	0.0915199	3.60305	0.000314499	0.00717975		554.635	-0.83898	0.101302	-8.28195	1.21179e-16	2.43926e-16
Mext_0378	199.761	0	0.136204	-1.90205	0.0571649	0.248517		237.038	0	0.136996	-2.35325	0.0186103	0.021691
Mext_0379	234.547	0	0.129137	-0.687551	0.491736	0.731725		334.467	0	0.121451	2.99101	0.0027806	0.00338828
Mext_0380	242.595	0	0.129051	-0.418572	0.675529	0.843344		360.939	0.500125	0.12366	4.04436	5.24664e-05	6.92327e-05
Mext_0381	565.188	0	0.0969929	0.745531	0.455951	0.70865		745.98	0	0.0993734	3.1483	0.00164225	0.00202884
Mext_0382	145.838	0	0.160235	-1.23864	0.215478	0.493406		263.592	0.846019	0.13353	6.3358	2.3611e-10	3.80474e-10
Mext_0383	90.3469	0	0.19833	0.00610084	0.995132	0.997926		121.035	0	0.176313	1.62898	0.103317	0.113975
Mext_0384	307.446	0	0.109602	-2.83137	0.00463493	0.0487419		365.419	0	0.111458	-3.27572	0.00105393	0.00131415
Mext_0385	128.351	0	0.163182	-0.665361	0.505819	0.738977		153.111	0	0.155042	-0.97544	0.329342	0.349103
Mext_0386	169.892	0	0.140987	0.44687	0.654969	0.829762		238.341	0.45462	0.130395	3.4865	0.000489394	0.000620654
Mext_0387	931.678	0	0.0840763	1.40328	0.160533	0.430266		860.993	-0.755343	0.104248	-7.2456	4.30522e-13	7.70752e-13
Mext_0388	443.245	0	0.0962327	0.938268	0.348107	0.61872		343.546	-1.64449	0.124401	-13.2193	6.79094e-40	2.77565e-39
Mext_0389	5242.07	0	0.0507964	0.434672	0.6638	0.836565		3766.74	-2.33895	0.0734852	-31.8288	2.58474e-222	6.77511e-221
Mext_0390	1028.96	0	0.0728966	1.1889	0.234479	0.512135		698.509	-2.67026	0.109844	-24.3095	1.55592e-130	2.1502e-129
Mext_0391	1962.31	0	0.0642963	0.10164	0.919042	0.966483		1445.22	-2.18528	0.0960746	-22.7457	1.58301e-114	1.84863e-113
Mext_0392	330.004	0	0.107182	1.15337	0.248761	0.528387		225.816	-2.45891	0.147369	-16.6854	1.67328e-62	1.06891e-61
Mext_0393	832.226	0	0.0757098	3.63306	0.000280081	0.00659279		591.508	-1.74403	0.100907	-17.2835	6.26165e-67	4.29587e-66
Mext_0394	227.716	0	0.124069	0.326539	0.744016	0.877404		262.019	0	0.124387	-0.869789	0.384416	0.405077
Mext_0395	202.938	0	0.130422	1.42056	0.155445	0.423881		270.945	0.447122	0.124684	3.58603	0.000335749	0.000429527
Mext_0396	405.648	0	0.100211	0.531892	0.594801	0.798752		382.466	-0.765482	0.111986	-6.83548	8.17297e-12	1.3914e-11
Mext_0397	607.841	0	0.0872006	-1.60969	0.107466	0.351927		871.668	0.336986	0.0930566	3.6213	0.000293123	0.000375493
Mext_0398	127.285	0	0.173355	-1.29827	0.194194	0.47209		360.791	1.74018	0.124808	13.9429	3.47559e-44	1.56369e-43
Mext_0399	755.032	0	0.0831012	0.916979	0.359154	0.628456		750.059	-0.542083	0.100563	-5.39049	7.0266e-08	1.03637e-07
Mext_0400	192.431	0	0.134007	1.34557	0.178441	0.451211		233.634	0	0.131734	1.41531	0.156978	0.170942
Mext_0401	887.829	0	0.0771454	-0.774689	0.438524	0.692944		674.263	-2.12305	0.102709	-20.6707	6.36442e-95	6.15142e-94
Mext_0402	804.038	0	0.079317	0.501426	0.616071	0.809698		557.595	-2.61772	0.118005	-22.1831	4.99884e-109	5.52968e-108
Mext_0403	535.482	0	0.087805	0.261739	0.793523	0.90714		564.607	-0.398436	0.103006	-3.86808	0.000109694	0.000143026
Mext_0404	779.598	0.342965	0.0807899	4.24514	2.18454e-05	0.000894088		597.214	-1.19144	0.10122	-11.7709	5.51441e-32	1.82414e-31
Mext_0405	460.825	0	0.0935196	-0.0366488	0.970765	0.986398		439.207	-0.803066	0.106557	-7.53648	4.82823e-14	8.92889e-14
Mext_0406	358.497	0	0.102896	1.7307	0.083505	0.307426		236.991	-2.59591	0.155693	-16.6732	2.0516e-62	1.30712e-61
Mext_0407	2197.61	0	0.0683889	-0.261075	0.794035	0.907159		1501.89	-3.02228	0.095695	-31.5824	6.43138e-219	1.62401e-217
Mext_0408	162.023	0	0.1469	-1.31975	0.186919	0.463047		301.436	0.910643	0.123247	7.38879	1.48169e-13	2.68552e-13
Mext_0409	38.0416	0	0.320969	-0.103153	0.917842	NA		85.3599	1.41638	0.221235	6.40215	1.53207e-10	2.48711e-10
Mext_0410	63.4049	0	0.226887	-0.312503	0.754658	0.883481		140.082	1.35709	0.171585	7.90912	2.59225e-15	5.02105e-15
Mext_0411	336.376	0	0.111858	-1.37973	0.167671	0.442094		479.838	0	0.106361	2.97396	0.0029398	0.00357685
Mext_0412	138.915	0	0.160814	1.63709	0.101612	0.340428		183.895	0.496335	0.143128	3.46777	0.000524804	0.000664164
Mext_0413	2113.48	0	0.0608721	0.20105	0.840659	0.926295		1648.09	-1.75773	0.0947293	-18.5553	7.38635e-77	5.8305e-76
Mext_0414	12955.1	0	0.0465116	0.544941	0.585794	0.792871		8113.71	-4.47749	0.0762776	-58.6999	0	0
Mext_0415	132.386	0	0.158355	-0.538712	0.590085	0.795241		179.116	0	0.143016	1.59255	0.111262	0.12232
Mext_0416	1678.41	0	0.0636329	1.68667	0.0916678	0.322577		1224.63	-1.97625	0.0858447	-23.0213	2.85578e-117	3.43477e-116
Mext_0417	306.471	0	0.114559	-0.20956	0.834011	0.925806		226.011	-2.2762	0.146516	-15.5355	1.99418e-54	1.10806e-53
Mext_0418	1872.93	-0.306252	0.0691609	-4.42812	9.50602e-06	0.00041928		1334.6	-3.94283	0.106007	-37.1942	8.47329e-303	3.55362e-301
Mext_0419	2429.95	0	0.0646508	-3.265	0.00109465	0.0179531		1686.13	-3.86262	0.10607	-36.4158	2.39439e-290	9.38875e-289
Mext_0420	487.337	0	0.0914787	-0.0455507	0.963668	0.983214		486.492	-0.627337	0.101779	-6.16372	7.1057e-10	1.12585e-09
Mext_0421	1724.17	0	0.0646648	0.84092	0.400393	0.662196		1320.92	-1.78323	0.0857531	-20.7949	4.81005e-96	4.70565e-95
Mext_0422	913.104	0	0.0831859	-2.43294	0.0149766	0.109036		768.077	-1.74428	0.10089	-17.2889	5.70201e-67	3.92308e-66
Mext_0423	1401.57	0	0.0706259	2.87711	0.0040133	0.0440397		1083.92	-1.41879	0.0946342	-14.9924	8.23467e-51	4.28897e-50
Mext_0424	1482.6	0	0.0631026	0.867328	0.385762	0.654058		1084.18	-2.11163	0.0952425	-22.1711	6.52677e-109	7.1869e-108
Mext_0425	2046.14	0	0.0619851	0.918597	0.358306	0.627327		1629.55	-1.54502	0.0857281	-18.0223	1.30293e-72	9.68261e-72
Mext_0426	749.264	0	0.0785804	1.27926	0.200807	0.480127		670.64	-0.907035	0.100411	-9.03324	1.66657e-19	3.69387e-19
Mext_0427	306.391	0	0.115007	0.152139	0.879077	0.945041		329.92	0	0.118977	-2.88884	0.00386669	0.00466576
Mext_0428	722.191	0	0.0845233	2.97379	0.00294144	0.0353303		502.075	-1.95271	0.106751	-18.2923	9.53898e-75	7.33756e-74
Mext_0429	2333.32	0	0.0604461	2.56628	0.0102795	0.0871266		1720.74	-1.7913	0.0914509	-19.5876	1.97286e-85	1.75232e-84
Mext_0430	657.426	0	0.0826056	0.0291628	0.976735	0.990028		498.676	-1.97456	0.108932	-18.1265	1.96902e-73	1.48384e-72
Mext_0431	838.861	0	0.0761898	0.17449	0.861481	0.936205		920.405	0	0.0962552	-2.89831	0.00375178	0.00452823
Mext_0432	2044.78	0	0.0609927	-1.71091	0.0870983	0.313789		1598.63	-2.02106	0.101444	-19.9228	2.5794e-88	2.37867e-87
Mext_0433	203.256	0	0.139277	0.0461635	0.96318	0.983214		205.204	-0.572672	0.145654	-3.93173	8.43368e-05	0.000110562
Mext_0434	226.694	0	0.125552	0.975828	0.32915	0.604009		372.286	0.871981	0.115107	7.5754	3.58019e-14	6.65918e-14
Mext_0435	199.993	0	0.150773	0.474401	0.635214	0.82099		256.044	0	0.134516	1.65604	0.0977139	0.107967
Mext_0436	545.382	0	0.0886698	0.683213	0.494472	0.734054		563.553	-0.428245	0.101677	-4.21181	2.53333e-05	3.37427e-05
Mext_0437	808.688	0	0.0758275	0.489697	0.624348	0.814569		1049.29	0	0.0868736	2.66089	0.00779333	0.00924883
Mext_0438	447.445	0.521082	0.113292	4.59946	4.23587e-06	0.00020692		412.26	0	0.109834	-2.12731	0.033394	0.0381658
Mext_0439	113.919	0	0.172313	0.350175	0.726207	0.86994		204.524	1.0216	0.159349	6.4111	1.44471e-10	2.35003e-10
Mext_0440	182.779	0	0.139551	1.09223	0.274732	0.553388		201.719	0	0.141788	-0.776711	0.437329	0.45883
Mext_0441	131.422	0	0.160791	-0.664757	0.506206	0.738977		187.256	0	0.145178	2.38981	0.0168571	0.0197143
Mext_0442	163.824	0	0.148401	-0.785585	0.432111	0.690329		228.231	0	0.142992	1.92056	0.0547873	0.061767
Mext_0443	86.2377	0	0.195507	-1.39338	0.163505	0.435351		200.832	1.34134	0.145817	9.19882	3.61892e-20	8.19824e-20
Mext_0444	59.2952	0	0.235061	-2.22821	0.0258662	0.15752		158.38	1.45588	0.174504	8.34292	7.2477e-17	1.46626e-16
Mext_0445	708.877	0	0.0933771	0.633076	0.526684	0.754532		666.703	-0.765418	0.107118	-7.14553	8.96522e-13	1.58212e-12
Mext_0446	711.443	0	0.0953095	-0.102848	0.918084	0.965923		591.945	-1.43685	0.117198	-12.26	1.48504e-34	5.22419e-34
Mext_0448	879.571	0	0.0890611	-1.96722	0.0491573	0.226034		716.934	-1.88179	0.109258	-17.2234	1.7736e-66	1.21163e-65
Mext_0449	63.2988	0	0.234194	-2.46781	0.0135943	0.103103		123.923	0.751045	0.176241	4.26146	2.03096e-05	2.71715e-05
Mext_0450	71.0443	0	0.213864	-1.85382	0.0637652	0.268		203.139	1.65039	0.156956	10.515	7.37e-26	2.01963e-25
Mext_0451	22.2715	0	0.381584	-0.882257	0.377638	NA		73.5196	1.93085	0.249821	7.72892	1.08465e-14	2.05376e-14
Mext_0452	109.103	0	0.179556	1.24636	0.212634	0.492102		226.186	1.43115	0.14358	9.9676	2.11278e-23	5.35185e-23
Mext_0453	46.7871	0	0.275105	-0.73792	0.460563	NA		108.43	1.35012	0.190753	7.07782	1.46435e-12	2.55519e-12
Mext_0454	34.2778	0	0.320344	-0.851773	0.39434	NA		130.273	2.21156	0.197865	11.1771	5.2793e-29	1.58346e-28
Mext_0455	16.8736	0	0.442829	-1.36124	0.173439	NA		73.0703	2.32196	0.260967	8.89752	5.71062e-19	1.24176e-18
Mext_0456	37.6515	0	0.305771	1.21784	0.223284	NA		94.1997	1.88754	0.220777	8.54953	1.23594e-17	2.55725e-17
Mext_0457	61.4515	0	0.228441	0.919351	0.357912	0.627109		109.214	1.10954	0.187864	5.90609	3.50315e-09	5.42921e-09
Mext_0458	28.9247	0	0.393439	-1.16383	0.244494	NA		142.005	2.53089	0.208515	12.1377	6.66968e-34	2.29935e-33
Mext_0459	35.6037	0	0.315719	-1.07497	0.282388	NA		143.129	2.28049	0.188991	12.0666	1.58483e-33	5.40951e-33
Mext_0460	311.805	0	0.109053	-2.02216	0.0431601	0.210608		555.401	0.79333	0.103194	7.68774	1.4976e-14	2.82587e-14
Mext_0461	249.982	0	0.120032	-1.54194	0.123088	0.375294		455.083	0.871899	0.111018	7.8537	4.0395e-15	7.76506e-15
Mext_0462	216.776	0	0.129147	-3.55726	0.000374749	0.00814755		553.009	1.39683	0.110399	12.6526	1.08204e-36	4.0644e-36
Mext_0463	168.283	0	0.152621	-1.79314	0.0729502	0.285728		336.181	1.00756	0.123767	8.14079	3.92691e-16	7.80366e-16
Mext_0464	79.2384	0	0.203598	-1.24856	0.211826	0.491484		207.039	1.5678	0.149587	10.4809	1.05747e-25	2.8831e-25
Mext_0465	32.9857	0	0.319881	-0.412376	0.680064	NA		98.1736	1.891	0.214123	8.83137	1.03405e-18	2.22942e-18
Mext_0466	151.746	0	0.152838	-1.71896	0.0856215	0.310438		256.839	0.644452	0.132654	4.85815	1.1849e-06	1.66757e-06
Mext_0467	259.006	0	0.123749	0.000633998	0.999494	0.999535		383.772	0.534892	0.118444	4.51599	6.30225e-06	8.60826e-06
Mext_0468	83.536	0	0.202418	-1.56171	0.118357	0.369549		183.786	1.18051	0.151388	7.79793	6.29317e-15	1.20063e-14
Mext_0469	159.286	0	0.150304	0.205369	0.837284	0.926295		192.264	0	0.143295	0.203278	0.838917	0.849485
Mext_0470	6772.18	0	0.0491786	1.20587	0.227869	0.506214		5362.63	-1.56941	0.0710619	-22.0851	4.39471e-108	4.81721e-107
Mext_0471	98.265	0	0.182323	-1.54615	0.122069	0.373946		158.464	0.516018	0.152991	3.37286	0.000743928	0.000935828
Mext_0472	287.78	0	0.115543	1.29797	0.194296	0.47209		304.069	0	0.117209	-2.09865	0.0358478	0.040883
Mext_0473	197.728	0	0.141554	-2.97108	0.00296757	0.0353699		688.32	2.00557	0.112337	17.8531	2.73298e-71	1.98811e-70
Mext_0474	192.506	0	0.143719	-2.49166	0.0127147	0.0983285		943.972	2.63037	0.126056	20.8666	1.07663e-96	1.05972e-95
Mext_0478	117.73	0	0.181783	-2.48615	0.0129134	0.0994329		279.095	1.25183	0.139208	8.99249	2.41698e-19	5.32531e-19
Mext_0479	47.7045	0	0.271396	-1.04795	0.294662	NA		245.777	2.72825	0.168095	16.2305	3.07165e-59	1.85182e-58
Mext_0481	224.203	0	0.130223	-2.83664	0.00455905	0.0483893		568.101	1.4418	0.104362	13.8154	2.05911e-43	9.12783e-43
Mext_0482	97.832	0	0.193615	0.565867	0.571485	0.786104		273.621	1.93397	0.167917	11.5174	1.07761e-30	3.41702e-30
Mext_0483	49.5763	0	0.268316	-2.50392	0.0122826	0.0966217		259.561	2.60035	0.161667	16.0846	3.27311e-58	1.95132e-57
Mext_0484	87.6291	0	0.203457	-0.95917	0.337473	0.610743		230.808	1.61143	0.144613	11.1431	7.73925e-29	2.30837e-28
Mext_0485	136.229	0	0.160083	-1.21005	0.226258	0.505603		381.212	1.73416	0.123821	14.0054	1.44548e-44	6.57692e-44
Mext_0486	191.356	0	0.138023	-1.27499	0.202312	0.480416		407.059	1.21491	0.115914	10.4811	1.05508e-25	2.8782e-25
Mext_0487	101.137	0	0.185465	-2.09085	0.0365414	0.193482		591.858	2.90423	0.136408	21.2908	1.38207e-100	1.40331e-99
Mext_0488	61.4813	0	0.251266	-0.1627	0.870755	0.939689		1842.62	5.60716	0.159171	35.2272	7.67468e-272	2.76231e-270
Mext_0489	62.081	0	0.236073	-2.41399	0.015779	0.112986		297.623	2.48219	0.147093	16.875	6.87665e-64	4.48797e-63
Mext_0491	69.1038	0	0.22948	-2.66597	0.00767666	0.0703893		123.974	0	0.178327	2.96392	0.00303748	0.00369105
Mext_0492	130.65	0	0.164371	-0.150922	0.880037	0.945155		267.299	1.23356	0.143613	8.58944	8.73975e-18	1.81767e-17
Mext_0493	277.227	0	0.116989	-1.81511	0.0695074	0.280437		280.332	-0.849691	0.126067	-6.74002	1.58363e-11	2.66499e-11
Mext_0494	188.939	0	0.14987	-0.683006	0.494603	0.734054		319.912	0.768198	0.129779	5.9193	3.23318e-09	5.01402e-09
Mext_0495	1091.27	0	0.0781979	-1.82151	0.0685286	0.278218		938.886	-1.49059	0.0965563	-15.4375	9.15505e-54	4.98925e-53
Mext_0496	451.173	0	0.102673	0.859745	0.38993	0.657067		441.923	-0.584872	0.121821	-4.80106	1.57825e-06	2.21341e-06
Mext_0497	64.3321	0	0.245827	-0.798545	0.424555	0.686435		135.909	1.1618	0.181513	6.40067	1.54694e-10	2.50955e-10
Mext_0498	170.166	0	0.146228	-1.79494	0.0726637	0.285728		320.859	0.897597	0.130291	6.88917	5.612e-12	9.61858e-12
Mext_0499	141.225	0	0.159288	-1.82329	0.0682596	0.277373		493.412	2.07938	0.126895	16.3866	2.3846e-60	1.46322e-59
Mext_0500	124.364	0	0.170811	-2.50223	0.0123415	0.0968348		331.825	1.50156	0.128913	11.6479	2.35286e-31	7.64679e-31
Mext_0501	105.125	0	0.182354	-1.10241	0.270285	0.549645		225.948	1.20588	0.138088	8.73275	2.48551e-18	5.26466e-18
Mext_0502	42.5252	0	0.275971	-0.320249	0.748779	NA		73.735	0.835569	0.221177	3.77783	0.000158198	0.000204884
Mext_0503	135.536	0	0.166283	-1.3157	0.188274	0.464678		196.087	0	0.143818	1.98332	0.0473316	0.0535744
Mext_0504	155.353	0	0.167831	-2.42528	0.0152968	0.110658		285.005	0.73294	0.153687	4.76906	1.85087e-06	2.58446e-06
Mext_0505	100.688	0	0.185024	-1.67062	0.094797	0.329001		274.851	1.61695	0.139344	11.604	3.93193e-31	1.26763e-30
Mext_0506	139.261	0	0.155215	-0.807044	0.419641	0.681577		234.041	0.738413	0.135402	5.4535	4.93876e-08	7.33364e-08
Mext_0507	136.306	0	0.156294	-1.05381	0.291971	0.570015		227.858	0.691397	0.144057	4.79949	1.59073e-06	2.22961e-06
Mext_0508	118.469	0	0.170762	0.15849	0.874071	0.941642		176.07	0.562614	0.148254	3.79493	0.000147688	0.000191581
Mext_0509	165.979	0	0.148533	-1.70091	0.0889593	0.316869		306.661	0.855505	0.127689	6.69993	2.08519e-11	3.49804e-11
Mext_0510	170.004	0	0.145655	0.255987	0.797961	0.909923		219.494	0	0.141686	1.60209	0.109136	0.120175
Mext_0511	278.748	0	0.115837	-0.583687	0.559431	0.778087		453.676	0.705072	0.108741	6.48398	8.93322e-11	1.46348e-10
Mext_0512	55.739	0	0.248459	-2.0951	0.0361621	0.192596		186.925	1.88589	0.163754	11.5166	1.08865e-30	3.44978e-30
Mext_0514	59.363	0	0.232538	-0.300526	0.763776	0.888514		172.612	1.87779	0.186105	10.09	6.11974e-24	1.57416e-23
Mext_0515	206.938	0	0.133348	-3.05621	0.00224151	0.0289832		617.801	1.73026	0.109647	15.7803	4.25156e-56	2.42954e-55
Mext_0516	138.873	0	0.163259	-0.72517	0.468348	0.713993		255.131	0.933118	0.133436	6.993	2.69061e-12	4.65453e-12
Mext_0517	212.141	0	0.130294	-0.592809	0.553309	0.774831		333.862	0.621486	0.119016	5.22186	1.77135e-07	2.57715e-07
Mext_0518	346.935	0	0.105549	0.00672095	0.994637	0.997712		506.392	0.504651	0.107261	4.70486	2.54034e-06	3.52781e-06
Mext_0519	141.303	0	0.15532	-3.02436	0.00249163	0.0312692		327.798	1.20656	0.122367	9.86013	6.19692e-23	1.54459e-22
Mext_0520	461.729	0	0.103755	-1.43909	0.150126	0.419707		350.403	-2.37587	0.13065	-18.185	6.78904e-74	5.18094e-73
Mext_0521	130.79	0	0.167772	-0.772671	0.439717	0.693864		334.407	1.61107	0.122591	13.1419	1.89393e-39	7.65027e-39
Mext_0522	56.9535	0	0.271636	0.253352	0.799996	0.911029		138.718	1.64338	0.184054	8.92876	4.30826e-19	9.42346e-19
Mext_0523	259.073	0	0.120427	-0.197672	0.843302	0.927632		378.094	0.484302	0.112163	4.31783	1.5757e-05	2.1222e-05
Mext_0524	163.725	0	0.146136	-1.64351	0.100277	0.339716		323.781	1.00762	0.118986	8.46834	2.48911e-17	5.10851e-17
Mext_0525	49.4351	0	0.267473	-0.535314	0.592433	0.796986		151.284	1.91752	0.176038	10.8926	1.24953e-27	3.60866e-27
Mext_0526	387.933	0	0.102425	-2.02777	0.0425834	0.208916		685.074	0.784514	0.101233	7.74955	9.22176e-15	1.75105e-14
Mext_0527	82.1933	0	0.217054	-2.3788	0.0173689	0.120522		316.233	2.12144	0.152286	13.9306	4.12865e-44	1.85405e-43
Mext_0528	355.091	0	0.106222	-2.69754	0.00698549	0.0647102		801.117	1.26169	0.0942453	13.3872	7.17916e-41	2.99784e-40
Mext_0529	54.8017	0	0.253383	-1.54378	0.122642	0.374438		138.456	1.41311	0.178832	7.90191	2.74672e-15	5.31812e-15
Mext_0530	129.283	0	0.166951	-2.15838	0.030898	0.175905		351.963	1.57895	0.125969	12.5344	4.83973e-36	1.79003e-35
Mext_0531	255.095	0	0.123644	-1.29478	0.195397	0.473433		542.762	1.22272	0.106822	11.4463	2.45385e-30	7.72516e-30
Mext_0532	74.7455	0	0.209858	-2.04922	0.0404405	0.202395		159.736	1.05394	0.161658	6.51954	7.05256e-11	1.16051e-10
Mext_0533	142.403	0	0.156837	-1.19492	0.23212	0.510861		261.933	0.893425	0.14252	6.26879	3.63862e-10	5.81672e-10
Mext_0534	153.194	0	0.160877	-0.767943	0.442521	0.697226		344.69	1.35064	0.129185	10.4551	1.38925e-25	3.77485e-25
Mext_0535	48.7334	0	0.278134	-1.75033	0.0800614	0.299851		168.903	1.95377	0.172203	11.3457	7.78745e-30	2.39993e-29
Mext_0536	84.4688	0	0.218529	-2.80365	0.00505275	0.0515835		194.542	1.08541	0.160885	6.74652	1.51438e-11	2.5529e-11
Mext_0537	246.551	0	0.11973	-1.36163	0.173315	0.445662		424.132	0.754721	0.121172	6.22849	4.7095e-10	7.50376e-10
Mext_0538	112.138	0	0.181769	-0.481056	0.630477	0.817191		223.602	1.14225	0.146763	7.78299	7.08324e-15	1.34816e-14
Mext_0539	71.9583	0	0.213915	-0.865555	0.386734	0.654595		145.413	1.09319	0.166836	6.55245	5.65991e-11	9.36137e-11
Mext_0540	78.8267	0	0.214883	-1.70182	0.0887898	0.316869		200.296	1.44422	0.156194	9.24634	2.32313e-20	5.30515e-20
Mext_0541	676.04	0	0.0823413	2.75259	0.00591253	0.0578892		614.34	-0.669778	0.0988236	-6.77751	1.22261e-11	2.06756e-11
Mext_0542	572.708	0	0.0918182	1.27587	0.202001	0.480416		763.653	0.379806	0.0968516	3.92152	8.7991e-05	0.000115227
Mext_0543	741.667	0	0.0794187	-0.261875	0.793418	0.90714		862.675	0	0.088612	-1.51151	0.13066	0.143026
Mext_0544	207.259	0	0.141534	-0.474012	0.635491	0.821114		279.957	0	0.137305	1.73499	0.0827425	0.0919933
Mext_0545	758.9	0	0.0775362	0.629621	0.528943	0.755181		877.552	0	0.0869108	-0.948642	0.342803	0.362813
Mext_0546	287.637	0	0.114781	-1.35244	0.176234	0.448524		414.269	0	0.109819	3.04078	0.00235965	0.00288554
Mext_0547	79.9182	0	0.217563	-0.145428	0.884373	0.946902		180.608	1.42679	0.1752	8.14378	3.83128e-16	7.61991e-16
Mext_0548	160.202	0	0.144465	0.152537	0.878764	0.945041		211.413	0	0.142002	1.86334	0.0624137	0.0700865
Mext_0549	438.652	0	0.0994266	-1.03795	0.299291	0.577752		449.274	-0.658019	0.11021	-5.97059	2.36404e-09	3.67798e-09
Mext_0550	94.6997	0	0.186851	0.829561	0.406787	0.666438		128.625	0	0.168168	2.7561	0.00584951	0.00700576
Mext_0551	734.778	0	0.0792948	0.492925	0.622065	0.81371		631.167	-1.18329	0.0962069	-12.2994	9.12556e-35	3.22437e-34
Mext_0552	313.107	0	0.110138	-1.94612	0.05164	0.233201		297.114	-1.11732	0.12401	-9.00997	2.0612e-19	4.5539e-19
Mext_0553	647.03	0	0.0840677	-1.12725	0.259637	0.538042		718.649	-0.364779	0.0964403	-3.78243	0.000155302	0.000201242
Mext_0554	1810.5	0	0.0663925	-3.56909	0.00035822	0.00797741		1373.05	-2.65206	0.0943608	-28.1056	8.37435e-174	1.64185e-172
Mext_0555	201.787	0	0.145329	-0.648326	0.516774	0.747845		186.057	-1.07218	0.157098	-6.82492	8.79735e-12	1.49611e-11
Mext_0556	927.414	0	0.0766707	2.86056	0.00422899	0.0456349		740.547	-1.22338	0.0934758	-13.0877	3.87058e-39	1.55048e-38
Mext_0557	820.45	0	0.081104	1.61242	0.10687	0.350802		618.719	-1.70784	0.103994	-16.4225	1.31945e-60	8.12735e-60
Mext_0558	7822.74	0	0.0475805	2.20665	0.0273383	0.162948		4814.49	-4.15303	0.0950327	-43.701	0	0
Mext_0559	4346.61	0	0.0515555	1.41565	0.156878	0.425137		2851.5	-3.14695	0.0817012	-38.5178	0	0
Mext_0560	1053.99	0	0.0722544	1.84554	0.0649597	0.270942		862.096	-1.25623	0.0903108	-13.9101	5.49876e-44	2.46016e-43
Mext_0561	237.592	0	0.126167	1.07533	0.282225	0.559931		233.905	-0.495389	0.146381	-3.38424	0.000713747	0.000898096
Mext_0562	209.227	0	0.157492	-3.31641	0.000911833	0.0156863		738.36	1.97317	0.131504	15.0046	6.85025e-51	3.57562e-50
Mext_0563	372.301	1.36436	0.13173	10.3573	3.87938e-25	4.406e-22		319.208	0.616951	0.119792	5.1502	2.60209e-07	3.76421e-07
Mext_0564	1094.57	1.42015	0.203431	6.981	2.93089e-12	6.65752e-10		520.661	-1.16446	0.113801	-10.2324	1.4196e-24	3.72306e-24
Mext_0565	571.111	0.720641	0.11455	6.29103	3.15357e-10	5.11667e-08		777.917	0.981549	0.0954026	10.2885	7.94066e-25	2.10312e-24
Mext_0566	165.668	0	0.144261	2.46708	0.0136219	0.10314		387.646	1.7651	0.120833	14.6078	2.50459e-48	1.24919e-47
Mext_0567	534.403	0	0.0885708	1.28999	0.197055	0.475675		781.143	0.601315	0.0936476	6.42104	1.35344e-10	2.20603e-10
Mext_0568	562.263	0	0.0871926	-0.763715	0.445037	0.698948		614.759	-0.381513	0.097784	-3.90159	9.55625e-05	0.000124972
Mext_0569	306.225	0	0.110021	-0.243756	0.80742	0.914833		398.967	0	0.108376	1.69842	0.0894285	0.0991525
Mext_0570	322.34	0	0.107571	0.480687	0.630739	0.817298		407.146	0	0.111548	1.54288	0.122861	0.134611
Mext_0571	311.699	0	0.110378	1.26956	0.204242	0.482514		774.383	1.72867	0.107849	16.0285	8.07644e-58	4.79122e-57
Mext_0572	88.027	0	0.216783	0.945327	0.344492	0.616359		533.992	3.29564	0.144765	22.7654	1.00984e-114	1.18792e-113
Mext_0573	185.052	0	0.142884	1.80047	0.0717861	0.284576		331.59	1.17019	0.125511	9.32348	1.12586e-20	2.59561e-20
Mext_0574	57.329	0	0.244013	-1.1251	0.260546	0.538042		228.01	2.30533	0.16333	14.1145	3.09063e-45	1.4319e-44
Mext_0575	103.09	0	0.181971	1.93581	0.0528914	0.237671		193.968	1.33934	0.152323	8.79277	1.45914e-18	3.12636e-18
Mext_0576	160.425	0	0.154971	-0.183294	0.854568	0.933008		238.082	0.514921	0.139684	3.68632	0.000227517	0.000292539
Mext_0577	236.878	0	0.122514	1.1919	0.233301	0.511415		274.138	0	0.137599	0.184016	0.854001	0.863128
Mext_0578	460.773	0	0.095176	0.737935	0.460554	0.710781		386.578	-1.24011	0.111204	-11.1517	7.0283e-29	2.09892e-28
Mext_0579	41.3291	0	0.280595	-0.429676	0.667431	NA		110.03	1.69002	0.198978	8.49351	2.00491e-17	4.12178e-17
Mext_0581	1433.84	0	0.0871297	0.849984	0.395334	0.661139		1204.18	-1.23413	0.108238	-11.4021	4.08277e-30	1.26958e-29
Mext_0582	572.292	0	0.0921135	0.0779516	0.937867	0.975218		499.866	-1.15718	0.107142	-10.8004	3.42842e-27	9.78999e-27
Mext_0583	341.282	0	0.104484	-0.215163	0.82964	0.923827		448.41	0	0.106342	1.98216	0.0474609	0.0537081
Mext_0584	553.009	0	0.09171	-0.0872442	0.930477	0.973035		492.571	-1.08295	0.113587	-9.53409	1.51199e-21	3.60114e-21
Mext_0585	125.388	0	0.170877	-0.895252	0.370652	0.640604		298.422	1.44205	0.129044	11.1749	5.41352e-29	1.62271e-28
Mext_0586	167.133	0	0.153127	-0.738258	0.460357	0.710781		356.931	1.25427	0.127513	9.83642	7.84499e-23	1.94532e-22
Mext_0587	5388.3	0	0.057179	0.231815	0.816682	0.917332		3907.31	-2.29215	0.0992281	-23.0998	4.64877e-118	5.66188e-117
Mext_0588	1029.03	0	0.0698694	0.453854	0.649934	0.825793		966.127	-0.812664	0.0868533	-9.35675	8.22288e-21	1.90211e-20
Mext_0589	467.761	0	0.0969009	-0.283539	0.776764	0.895644		550.684	0	0.109662	-0.977657	0.328244	0.348015
Mext_0590	601.157	0	0.0850998	1.82619	0.067822	0.276833		456.838	-1.59411	0.111447	-14.3037	2.07513e-46	9.87018e-46
Mext_0591	820.899	0	0.0792552	0.501178	0.616246	0.809698		638.551	-1.72054	0.0976236	-17.6243	1.60437e-69	1.14128e-68
Mext_0592	675.363	0	0.082295	1.69047	0.0909378	0.320754		551.802	-1.24325	0.107125	-11.6055	3.86305e-31	1.24625e-30
Mext_0593	672.135	0	0.0830255	1.39282	0.163676	0.435351		540.061	-1.38373	0.102443	-13.5073	1.41593e-41	6.02739e-41
Mext_0594	593.379	0	0.090319	-0.481353	0.630265	0.817151		620.724	-0.504965	0.101562	-4.97199	6.62688e-07	9.41982e-07
Mext_0595	227.414	0	0.128123	0.350416	0.726026	0.86994		456.543	1.25015	0.108731	11.4977	1.35541e-30	4.27825e-30
Mext_0596	730.16	0	0.0805952	2.48068	0.0131134	0.100125		2639	2.43721	0.111852	21.7896	2.91231e-105	3.09384e-104
Mext_0597	549.039	0	0.0922031	0.436886	0.662194	0.836208		444.089	-1.49645	0.113081	-13.2334	5.62577e-40	2.30476e-39
Mext_0598	483.964	0	0.0947872	0.542001	0.587818	0.794105		378.773	-1.66593	0.115118	-14.4715	1.83402e-47	8.91682e-47
Mext_0599	1406.65	0	0.0667965	0.516688	0.605374	0.80536		984.974	-2.54977	0.0985727	-25.867	1.56851e-147	2.48846e-146
Mext_0600	685.839	0	0.0862124	-0.239564	0.810668	0.916467		519.54	-2.04547	0.106527	-19.2014	3.60078e-82	3.07917e-81
Mext_0601	876.584	0	0.0811345	0.0968791	0.922822	0.968543		736.61	-1.35022	0.0960437	-14.0584	6.84361e-45	3.13454e-44
Mext_0602	96.2092	0	0.184514	1.59265	0.111239	0.357901		157.643	1.01345	0.157642	6.4288	1.28615e-10	2.09776e-10
Mext_0603	146.641	0	0.15722	-0.901172	0.367497	0.638203		215.266	0	0.134147	2.99231	0.00276877	0.00337472
Mext_0604	39.2321	0	0.297455	0.310174	0.756429	NA		68.8632	0.989554	0.229464	4.31245	1.61454e-05	2.1739e-05
Mext_0605	349.073	0	0.109628	-0.529553	0.596422	0.799276		532.895	0.55593	0.119472	4.65322	3.26784e-06	4.51728e-06
Mext_0606	434.893	0	0.0962212	-0.0834482	0.933495	0.97424		548.832	0	0.105858	1.08681	0.277121	0.29596
Mext_0607	165.734	0	0.145358	-0.457359	0.647413	0.82498		225.576	0	0.136313	1.92092	0.0547416	0.0617299
Mext_0608	363.935	0	0.104647	3.01367	0.00258105	0.0319502		388.292	0	0.109622	-0.283081	0.777114	0.790889
Mext_0609	137.446	0	0.161808	0.724404	0.468818	0.713993		267.257	1.22852	0.135532	9.06441	1.25284e-19	2.78969e-19
Mext_0610	3808.18	0	0.0525745	-1.01231	0.311388	0.588027		3066.47	-1.70325	0.0913304	-18.6493	1.27855e-77	1.02433e-76
Mext_0611	775.859	0	0.0773572	-0.684072	0.49393	0.733861		788.492	-0.621082	0.0902018	-6.88547	5.75975e-12	9.8613e-12
Mext_0612	120.46	0	0.182944	-0.713117	0.475774	0.720079		249.943	1.19603	0.140144	8.5343	1.41003e-17	2.91244e-17
Mext_0613	297.505	0	0.114705	-0.262101	0.793244	0.90714		332.487	0	0.121292	-2.21442	0.0268001	0.0309079
Mext_0614	729.438	0	0.0819143	-0.105141	0.916264	0.964848		566.757	-1.83251	0.105715	-17.3343	2.59045e-67	1.78737e-66
Mext_0615	1294.81	0	0.073037	0.298592	0.765252	0.889157		1467.59	0	0.101421	-1.72772	0.0840384	0.093348
Mext_0616	309.584	0	0.110539	-0.345839	0.729464	0.870629		301.288	-0.767978	0.120343	-6.38156	1.75292e-10	2.83608e-10
Mext_0617	401.901	0	0.0999335	1.62322	0.104542	0.345155		604.974	0.713029	0.10363	6.8805	5.96449e-12	1.01937e-11
Mext_0618	407.851	0	0.0981244	1.6384	0.101338	0.340264		291.201	-1.9892	0.129041	-15.4152	1.29278e-53	7.03736e-53
Mext_0619	172.972	0	0.155684	0.277985	0.781024	0.898731		153.332	-1.0139	0.165134	-6.13986	8.25918e-10	1.30518e-09
Mext_0620	173.725	0	0.148468	0.212763	0.831512	0.924933		180.62	0	0.144374	-3.06564	0.00217202	0.00266285
Mext_0621	633.622	0	0.086139	0.551125	0.581548	0.7903		575.327	-0.92519	0.103665	-8.92484	4.4636e-19	9.75882e-19
Mext_0622	199.236	0	0.134437	0.969764	0.332164	0.607166		182.828	-0.752043	0.144614	-5.20035	1.98908e-07	2.88609e-07
Mext_0623	497.592	0	0.0985805	0.479198	0.631797	0.818137		414.201	-1.32035	0.123623	-10.6805	1.25656e-26	3.51532e-26
Mext_0624	221.57	0	0.138612	0.835847	0.403241	0.663582		194.711	-0.965395	0.155185	-6.22092	4.9425e-10	7.86722e-10
Mext_0625	276.898	0	0.115301	1.57811	0.114539	0.362867		241.613	-0.877546	0.129445	-6.77927	1.20781e-11	2.04468e-11
Mext_0626	207.019	0	0.129689	0.416702	0.676896	0.844567		197.281	-0.710162	0.143234	-4.95804	7.12082e-07	1.0113e-06
Mext_0627	242.813	0	0.122212	1.41743	0.156358	0.42484		333.046	0.497209	0.115907	4.28973	1.7889e-05	2.4013e-05
Mext_0628	52.2737	0	0.259604	-1.17053	0.241788	0.519851		125.433	1.37201	0.179601	7.6392	2.18575e-14	4.1003e-14
Mext_0629	958.757	0	0.0776248	1.38242	0.166842	0.440677		793.517	-1.24615	0.10159	-12.2664	1.37156e-34	4.8285e-34
Mext_0630	234.987	0	0.131444	3.54467	0.000393109	0.00845258		186.544	-0.826435	0.150687	-5.48444	4.14782e-08	6.17817e-08
Mext_0631	398.611	0	0.10721	2.25773	0.0239624	0.151172		392.648	0	0.111662	-3.20775	0.00133778	0.00166206
Mext_0632	462.579	0	0.105121	0.818199	0.413244	0.673615		484.651	0	0.117541	-2.96208	0.00305569	0.0037113
Mext_0633	300.082	0	0.110832	3.83501	0.000125558	0.00365647		278.857	0	0.125119	-2.55121	0.0107351	0.012659
Mext_0634	217.242	0	0.126545	-0.426398	0.669818	0.839675		233.2	0	0.129302	-3.28892	0.00100572	0.00125695
Mext_0635	1182.98	0	0.070346	0.0706664	0.943663	0.978252		889.311	-2.02705	0.0943745	-21.4788	2.45642e-102	2.53689e-101
Mext_0636	248.292	0	0.119945	0.853263	0.393514	0.660167		244.06	-0.546923	0.12776	-4.28086	1.86173e-05	2.4949e-05
Mext_0637	273.096	0	0.118674	-1.65268	0.0983957	0.336103		325.686	0	0.124534	-1.92151	0.0546678	0.0616611
Mext_0638	472.498	0	0.0987726	0.640663	0.521741	0.751633		400.041	-1.20732	0.117026	-10.3167	5.92397e-25	1.57678e-24
Mext_0639	311.245	0	0.117024	1.4473	0.147812	0.41566		256.823	-1.15864	0.134026	-8.64491	5.38499e-18	1.12529e-17
Mext_0640	181.013	0	0.140986	-1.2078	0.227124	0.505666		212.938	0	0.1378	-1.81593	0.0693813	0.0775878
Mext_0641	212.998	0	0.135585	-0.498672	0.61801	0.810748		185.894	-1.25811	0.163719	-7.68457	1.53513e-14	2.89556e-14
Mext_0642	476.174	0	0.0980896	0.135638	0.892108	0.952382		402.36	-1.31456	0.118845	-11.0612	1.93583e-28	5.7069e-28
Mext_0643	329.634	0	0.10542	-0.560239	0.575317	0.787899		371.415	0	0.110648	-2.52283	0.0116414	0.0136943
Mext_0644	164.474	0	0.146061	-0.452697	0.650767	0.826281		293.064	0.907373	0.127422	7.121	1.07149e-12	1.88262e-12
Mext_0645	527.71	0	0.0891687	-0.87229	0.38305	0.652004		622.661	0	0.0963159	-1.57274	0.115778	0.127082
Mext_0646	131.646	0	0.163608	-1.44265	0.149119	0.417149		193.261	0	0.147001	2.13629	0.0326561	0.0373755
Mext_0647	258.841	0	0.142853	2.23297	0.0255508	0.156861		309.54	0	0.138343	2.14534	0.0319257	0.0365829
Mext_0648	275.81	0	0.115888	-0.737507	0.460814	0.710781		348.58	0	0.116005	0.350819	0.725724	0.742033
Mext_0649	1260.01	0.438438	0.0728265	6.02031	1.74088e-09	2.3966e-07		903.73	-1.33802	0.105015	-12.7412	3.49053e-37	1.32349e-36
Mext_0650	348.426	0	0.126523	0.348236	0.727663	0.86994		382.398	0	0.118674	-2.17125	0.0299126	0.0343415
Mext_0651	1843.74	0	0.059173	-1.36939	0.170876	0.444363		1419.18	-2.07287	0.0838399	-24.7241	5.89146e-135	8.68946e-134
Mext_0652	366.372	0	0.107647	1.62968	0.103169	0.342841		303.82	-1.12351	0.118901	-9.4491	3.41759e-21	8.02876e-21
Mext_0653	1571.27	0.292253	0.0680432	4.29511	1.74609e-05	0.00073449		928.23	-3.54591	0.105484	-33.6155	9.95382e-248	3.13773e-246
Mext_0654	847.486	0	0.0826051	0.632883	0.52681	0.754532		622.362	-2.08406	0.106538	-19.5616	3.28886e-85	2.89985e-84
Mext_0655	536.156	0	0.0888437	0.658678	0.510102	0.742517		411.762	-1.75844	0.112559	-15.6224	5.12732e-55	2.87882e-54
Mext_0656	167.142	0	0.15007	-1.97479	0.0482924	0.224098		314.553	0.864994	0.13673	6.32631	2.51091e-10	4.04074e-10
Mext_0657	84.1107	0	0.196348	-1.58503	0.112959	0.360143		161.911	0.916217	0.160399	5.71213	1.11573e-08	1.69968e-08
Mext_0658	171.814	0	0.14091	0.383846	0.701092	0.857583		224.901	0	0.131919	2.05385	0.0399904	0.0454676
Mext_0659	3085.37	0	0.0548243	1.08002	0.280133	0.558668		2268.39	-2.05401	0.0904907	-22.6986	4.62891e-114	5.34097e-113
Mext_0660	403.31	0	0.0990225	-0.628254	0.529837	0.755594		613.788	0.552978	0.0989716	5.58724	2.3071e-08	3.47506e-08
Mext_0661	50.5023	0	0.263557	-1.98946	0.0466504	0.219847		60.9597	0	0.2364	-2.29239	0.0218833	0.0253893
Mext_0662	404.53	0	0.0986885	1.72305	0.08488	0.308805		409.045	0	0.118342	-3.03933	0.00237103	0.00289873
Mext_0663	103.967	0	0.184898	-0.110685	0.911866	0.962055		119.793	0	0.174483	-0.891986	0.3724	0.392931
Mext_0664	139.313	0	0.156404	-0.394782	0.693004	0.852102		273.345	1.1246	0.12835	8.76201	1.91793e-18	4.08757e-18
Mext_0665	429.203	0	0.103231	-1.25159	0.210721	0.491177		783.06	0.915113	0.102189	8.95514	3.39309e-19	7.45213e-19
Mext_0666	87.7449	0	0.198178	-0.833673	0.404465	0.663832		173.226	1.05274	0.154932	6.79488	1.08402e-11	1.83769e-11
Mext_0667	1235.71	0	0.0723883	0.333781	0.738545	0.874095		989.855	-1.57347	0.0928012	-16.9553	1.75795e-64	1.15512e-63
Mext_0668	414.216	0.437014	0.0993024	4.40084	1.07832e-05	0.000471039		756.615	1.35183	0.118272	11.4298	2.96653e-30	9.27858e-30
Mext_0669	228.061	0	0.125052	1.55008	0.121121	0.373245		321.949	0.586987	0.121432	4.83387	1.33901e-06	1.88227e-06
Mext_0672	283.921	0	0.114791	-1.67554	0.0938284	0.326638		678.451	1.4339	0.0977147	14.6743	9.412e-49	4.71872e-48
Mext_0673	603.226	0	0.0848605	-0.739468	0.459623	0.710781		574.869	-0.884614	0.100021	-8.84425	9.21422e-19	1.98927e-18
Mext_0674	1010.75	0	0.0692668	0.104362	0.916882	0.965105		823.76	-1.50614	0.0926166	-16.2621	1.8347e-59	1.11305e-58
Mext_0675	1536.3	0	0.0629363	2.63329	0.0084563	0.075045		1132.52	-1.76791	0.0927988	-19.051	6.44228e-81	5.43201e-80
Mext_0676	461.077	0	0.0953675	-1.74561	0.080879	0.300682		418.652	-1.2583	0.108878	-11.557	6.80559e-31	2.17661e-30
Mext_0677	8814.28	-0.36452	0.053931	-6.75901	1.38941e-11	3.00576e-09		6470.49	-3.67709	0.0807576	-45.5324	0	0
Mext_0678	603.951	0	0.0925642	-0.43204	0.665712	0.837133		474.305	-1.8399	0.118267	-15.5572	1.42188e-54	7.928e-54
Mext_0679	169.291	0	0.15592	2.07703	0.0377986	0.196475		171.712	0	0.148851	-1.18007	0.237972	0.255451
Mext_0680	771.775	0	0.0796301	-0.204415	0.838029	0.926295		665.881	-1.25209	0.105173	-11.9051	1.11308e-32	3.74102e-32
Mext_0681	552.342	0	0.0885841	-0.324128	0.745841	0.878294		435.071	-1.7805	0.121369	-14.6701	1.00209e-48	5.01876e-48
Mext_0682	776.327	0	0.0902983	1.54425	0.122527	0.374438		567.336	-1.89206	0.11279	-16.775	3.71758e-63	2.4067e-62
Mext_0683	1301.04	0	0.0711817	-0.966668	0.33371	0.608365		1069.76	-1.60854	0.0900789	-17.857	2.55029e-71	1.86082e-70
Mext_0684	785.773	0	0.0845424	2.91432	0.00356461	0.0405865		609.234	-1.31391	0.109625	-11.9856	4.22895e-33	1.43333e-32
Mext_0685	542.314	0	0.0968171	0.0250506	0.980015	0.991092		500.073	-0.927969	0.108707	-8.5364	1.38467e-17	2.86129e-17
Mext_0686	126.975	0	0.169113	2.8372	0.00455112	0.0483893		78.5054	-2.1779	0.237471	-9.17122	4.67694e-20	1.05554e-19
Mext_0687	327.219	0	0.115652	2.29024	0.0220076	0.14222		284.951	-0.780059	0.125566	-6.21232	5.22077e-10	8.30194e-10
Mext_0688	313.146	0	0.124616	-0.474525	0.635125	0.82099		286.42	-1.06333	0.160312	-6.63288	3.29201e-11	5.48821e-11
Mext_0689	1437.76	0	0.0753936	-2.55912	0.0104937	0.0880265		1194.35	-1.80285	0.116319	-15.4992	3.51217e-54	1.94257e-53
Mext_0690	560.849	0	0.0905499	-1.81182	0.0700139	0.28198		814.984	0.349818	0.0981351	3.56465	0.000364339	0.000464993
Mext_0691	137.556	0	0.158637	-1.41051	0.158389	0.427138		210.636	0	0.136956	3.19295	0.00140826	0.00174603
Mext_0692	53.4152	0	0.272529	1.2411	0.214568	0.493224		69.3999	0	0.224541	2.32663	0.0199848	0.023237
Mext_0693	223.998	0	0.139629	2.21045	0.0270739	0.161986		157.569	-1.70133	0.170962	-9.95151	2.48373e-23	6.28162e-23
Mext_0694	215.13	0	0.128112	0.258315	0.796164	0.908787		148.613	-2.67181	0.186093	-14.3574	9.57431e-47	4.58559e-46
Mext_0695	170.429	0	0.143744	-0.732503	0.463862	0.711		226.57	0	0.132087	1.1821	0.237168	0.254644
Mext_0696	282.996	0	0.119753	1.97515	0.0482515	0.224098		324.429	0	0.130182	0.646759	0.517788	0.540773
Mext_0697	616.971	0	0.0946143	1.15487	0.248142	0.528015		494.987	-1.40848	0.117785	-11.958	5.89476e-33	1.99093e-32
Mext_0698	388.825	0	0.108933	-0.376103	0.70684	0.861303		287.075	-2.32792	0.145846	-15.9615	2.36918e-57	1.39689e-56
Mext_0699	952.536	0	0.0755713	0.361981	0.717366	0.864914		699.054	-2.15976	0.103468	-20.8738	9.26228e-97	9.13537e-96
Mext_0700	1895.9	0	0.0632706	0.670284	0.502677	0.737206		1420.07	-1.95962	0.085553	-22.9054	4.10847e-116	4.89263e-115
Mext_0701	222.561	0	0.132689	-0.0464301	0.962967	0.983214		194.189	-1.20026	0.148109	-8.10387	5.32359e-16	1.05271e-15
Mext_0702	507.989	0	0.103057	-0.753147	0.451362	0.704894		563.189	-0.343278	0.0994286	-3.45251	0.000555403	0.000701783
Mext_0703	239.515	0	0.122629	0.678077	0.497723	0.736379		390.674	0.829758	0.114918	7.22046	5.18139e-13	9.23497e-13
Mext_0704	89.7179	0	0.200851	-1.36155	0.17334	0.445662		318.766	2.12012	0.137785	15.3872	1.99563e-53	1.08145e-52
Mext_0705	57.8137	0	0.272226	-1.25497	0.209489	0.489562		242.759	2.35669	0.180606	13.0488	6.45603e-39	2.57334e-38
Mext_0706	531.879	0	0.0931776	1.67251	0.0944229	0.328204		661.142	0	0.0991737	2.34294	0.0191326	0.0222729
Mext_0707	304.029	0	0.110585	-0.85694	0.391478	0.657967		475.883	0.590537	0.108621	5.43669	5.42808e-08	8.04289e-08
Mext_0708	507.948	0	0.0935096	0.114914	0.908514	0.960078		633.852	0	0.0958418	1.07755	0.281235	0.300021
Mext_0709	203.089	0	0.139977	1.17419	0.24032	0.519228		255.082	0	0.135659	1.96457	0.0494639	0.0559354
Mext_0710	140.125	0	0.174965	-1.51831	0.128936	0.384102		313.559	1.2508	0.14384	8.69572	3.44623e-18	7.26767e-18
Mext_0711	133.975	0	0.164762	-2.87924	0.00398633	0.043956		417.01	1.77062	0.129704	13.6513	1.98379e-42	8.63521e-42
Mext_0712	37.0998	0	0.30019	-2.49719	0.0125183	NA		129.811	1.86156	0.185057	10.0593	8.3551e-24	2.13889e-23
Mext_0713	33.7369	0	0.331009	-2.35616	0.0184649	NA		132.675	2.03086	0.201849	10.0613	8.19197e-24	2.09824e-23
Mext_0714	87.1384	0	0.227746	-1.20834	0.226917	0.505666		260.558	1.8062	0.147527	12.2432	1.82719e-34	6.40912e-34
Mext_0715	829.417	0	0.0795177	3.67838	0.000234719	0.00564196		743.059	-0.623734	0.0928927	-6.71457	1.88628e-11	3.16877e-11
Mext_0716	301.866	0	0.110053	3.30346	0.000954981	0.016249		264.836	-0.603398	0.125694	-4.80052	1.58256e-06	2.21881e-06
Mext_0717	177.552	0	0.140171	2.15507	0.0311561	0.176048		167.703	0	0.146249	-2.86985	0.00410668	0.00494792
Mext_0718	161.418	0	0.170645	-1.86935	0.0615737	0.261674		538.361	1.97674	0.13058	15.1381	9.0785e-52	4.78009e-51
Mext_0719	259.652	0	0.12074	-2.95517	0.00312496	0.0368746		880.308	1.99408	0.116003	17.19	3.1578e-66	2.13905e-65
Mext_0720	95.6551	0	0.190464	0.683738	0.49414	0.733861		298.814	2.13018	0.14323	14.8724	4.97699e-50	2.56453e-49
Mext_0721	67.1677	0	0.243369	-1.03465	0.30083	0.57959		218.264	1.95478	0.169521	11.5312	9.18137e-31	2.92482e-30
Mext_0722	127.598	0	0.166403	-2.43061	0.0150734	0.109566		309.621	1.336	0.129162	10.3437	4.4717e-25	1.19883e-24
Mext_0723	269.045	0	0.121507	-0.906267	0.364794	0.635453		364.505	0	0.113687	1.86243	0.0625427	0.0702149
Mext_0724	148.778	0	0.154122	-1.41241	0.15783	0.426798		360.268	1.45187	0.123704	11.7367	8.26605e-32	2.72503e-31
Mext_0725	123.341	0	0.163543	-0.77061	0.440938	0.695308		272.851	1.32357	0.131356	10.0762	7.04103e-24	1.80729e-23
Mext_0726	90.4735	0	0.19457	1.90001	0.0574321	0.248726		106.692	0	0.179244	1.72106	0.0852399	0.0946172
Mext_0727	96.4532	0	0.183201	-0.908158	0.363795	0.634198		189.593	1.04959	0.149124	7.03838	1.94486e-12	3.37898e-12
Mext_0728	161.73	0	0.156061	-0.203031	0.839111	0.926295		421.683	1.69422	0.121436	13.9516	3.07582e-44	1.38642e-43
Mext_0729	168.988	0	0.142333	1.57434	0.115409	0.364281		203.55	0	0.139311	1.52147	0.128141	0.140333
Mext_0730	221.951	0	0.131245	2.89529	0.00378805	0.0424916		229.58	0	0.131089	-0.406361	0.684477	0.702989
Mext_0731	317.608	0	0.111929	0.849416	0.39565	0.661139		447.402	0.498571	0.111105	4.48739	7.20998e-06	9.83142e-06
Mext_0732	1239.13	0	0.0696424	2.75271	0.00591036	0.0578892		926.069	-1.62387	0.0969323	-16.7526	5.42038e-63	3.50436e-62
Mext_0733	162.256	0	0.153745	2.6518	0.00800646	0.0720264		166.569	0	0.156342	-0.298622	0.765228	0.779779
Mext_0734	1550.73	0	0.0631248	4.09619	4.20014e-05	0.00150246		1141.66	-1.57027	0.0844387	-18.5966	3.42562e-77	2.73993e-76
Mext_0735	993.972	0.432077	0.0720223	5.99922	1.98272e-09	2.64927e-07		698.225	-1.45636	0.107633	-13.5308	1.02868e-41	4.40226e-41
Mext_0736	31.4028	0	0.320321	0.480499	0.630873	NA		65.3386	1.39525	0.259152	5.38389	7.28926e-08	1.07478e-07
Mext_0737	113.797	0	0.175852	-1.44754	0.147747	0.41566		290.876	1.52007	0.13891	10.9428	7.19278e-28	2.08729e-27
Mext_0738	68.3745	0	0.248039	-0.921524	0.356777	0.626644		252.366	2.21328	0.15306	14.4602	2.16148e-47	1.04772e-46
Mext_0739	102.273	0	0.194397	-2.02285	0.043089	0.210608		551.096	2.7724	0.134878	20.5548	6.96533e-94	6.70534e-93
Mext_0740	316.798	0	0.109779	-2.35968	0.0182906	0.12552		324.117	-0.858031	0.116856	-7.34265	2.09412e-13	3.78559e-13
Mext_0741	987.148	0	0.0751319	-0.327448	0.743329	0.877404		939.028	-0.83833	0.0904831	-9.26504	1.95003e-20	4.46581e-20
Mext_0742	63.4984	0	0.230427	0.178249	0.858528	0.934927		145.465	1.50879	0.174118	8.66534	4.50167e-18	9.44802e-18
Mext_0743	282.858	0	0.118127	-0.743983	0.456887	0.709134		383.61	0	0.110867	2.1531	0.0313108	0.0359039
Mext_0744	94.4114	0	0.193467	-1.46469	0.143005	0.409967		133.493	0	0.170298	1.01653	0.309379	0.328953
Mext_0745	203.907	0	0.132237	-0.685576	0.49298	0.733097		271.263	0	0.125746	1.39112	0.164188	0.178552
Mext_0746	462.108	0	0.0930441	3.77226	0.000161775	0.00448137		567.641	0	0.140914	2.7427	0.00609367	0.00728733
Mext_0747	2752.3	0	0.0725863	-0.278572	0.780573	0.898541		1989.73	-2.42156	0.0985229	-24.5786	2.13827e-133	3.0602e-132
Mext_0748	1277.38	0	0.0752921	-2.72101	0.00650828	0.0621158		1102.2	-1.59196	0.098596	-16.1463	1.20662e-58	7.24722e-58
Mext_0749	74.9493	0	0.211324	0.122808	0.902259	0.956807		151.202	1.24705	0.18324	6.80555	1.00665e-11	1.70893e-11
Mext_0750	292.346	0	0.114201	-0.318967	0.749751	0.881045		355.852	0	0.119753	-0.184382	0.853714	0.863018
Mext_0751	413.706	0	0.100527	-0.045557	0.963663	0.983214		436.25	-0.433583	0.108297	-4.00363	6.23792e-05	8.21783e-05
Mext_0752	328.5	0	0.108429	-2.7589	0.00579955	0.0571526		708.727	1.1546	0.0995384	11.5995	4.1442e-31	1.33339e-30
Mext_0753	104.55	0	0.17972	-2.47733	0.0132369	0.100898		227.173	1.0815	0.138628	7.80144	6.12066e-15	1.16818e-14
Mext_0754	174.939	0	0.159386	-2.21453	0.0267921	0.161524		398.797	1.23842	0.127909	9.682	3.59626e-22	8.68541e-22
Mext_0755	78.9814	0	0.207686	-0.132933	0.894247	0.953095		179.191	1.44002	0.155785	9.24366	2.38211e-20	5.43726e-20
Mext_0756	57.8324	0	0.256219	-0.048416	0.961385	0.983214		174.059	1.96941	0.174472	11.2878	1.50723e-29	4.62136e-29
Mext_0757	30.2213	0	0.3533	-1.43523	0.151221	NA		99.1063	1.82601	0.225285	8.10535	5.25926e-16	1.04085e-15
Mext_0758	102.17	0	0.183345	-1.63321	0.102424	0.341425		256.563	1.46151	0.136258	10.726	7.68246e-27	2.16555e-26
Mext_0759	68.6317	0	0.220001	-1.62793	0.103539	0.342841		156.922	1.23746	0.163039	7.58995	3.20037e-14	5.96421e-14
Mext_0760	44.2476	0	0.27524	-1.04651	0.295325	NA		116.123	1.54874	0.193285	8.01272	1.122e-15	2.19351e-15
Mext_0761	77.346	0	0.225026	-0.48277	0.629259	0.816935		198.926	1.61918	0.166814	9.70647	2.82963e-22	6.86138e-22
Mext_0762	162.127	0	0.144317	-1.57587	0.115056	0.363998		265.76	0.593982	0.132473	4.4838	7.33266e-06	9.98741e-06
Mext_0763	131.694	0	0.162574	0.86293	0.388176	0.655064		176.023	0	0.148434	2.71238	0.00668014	0.00797088
Mext_0764	74.6298	0	0.208375	-0.287819	0.773485	0.894588		150.639	1.17998	0.163026	7.23801	4.55315e-13	8.14233e-13
Mext_0765	99.4496	0	0.183369	-1.87622	0.0606251	0.258853		203.969	1.01634	0.143307	7.09204	1.32147e-12	2.31174e-12
Mext_0766	76.2505	0	0.208323	-0.414192	0.678733	0.845254		281.982	2.30067	0.149632	15.3756	2.38775e-53	1.29104e-52
Mext_0767	46.1874	0	0.271044	-0.984022	0.325105	NA		166.652	2.14486	0.172116	12.4617	1.20751e-35	4.40532e-35
Mext_0768	58.9805	0	0.235033	-0.887577	0.374768	0.643067		149.878	1.53805	0.178067	8.63747	5.74699e-18	1.19938e-17
Mext_0771	127.603	0	0.162967	-0.44137	0.658945	0.832708		243.429	1.05667	0.133027	7.94331	1.96853e-15	3.8283e-15
Mext_0772	314.121	0	0.1151	-1.54631	0.122029	0.373946		432.624	0	0.106861	1.87493	0.0608024	0.0683089
Mext_0773	74.4032	0	0.209442	-1.631	0.10289	0.342691		192.485	1.49827	0.160727	9.32185	1.14326e-20	2.63448e-20
Mext_0774	98.0151	0	0.183061	-1.88228	0.0597977	0.255801		189.83	0.895641	0.145188	6.16884	6.87932e-10	1.09105e-09
Mext_0775	79.2214	0	0.214281	-1.42616	0.153822	0.423881		186.764	1.3239	0.157012	8.43185	3.40235e-17	6.94731e-17
Mext_0776	55.4472	0	0.244175	-0.555776	0.578364	0.788804		197.727	2.21115	0.172355	12.829	1.12818e-37	4.34602e-37
Mext_0777	287.631	0	0.12277	-1.66345	0.0962221	0.332334		641.571	1.29343	0.112256	11.5221	1.02036e-30	3.24404e-30
Mext_0779	182.174	0	0.137486	-1.44873	0.147414	0.41566		375.978	1.13136	0.114504	9.88053	5.05636e-23	1.26357e-22
Mext_0780	59.3169	0	0.250932	-1.64075	0.100849	0.340264		190.146	1.83965	0.173309	10.6149	2.54112e-26	7.05982e-26
Mext_0781	31.3976	0	0.324357	0.467115	0.640418	NA		88.6934	1.96158	0.224232	8.74801	2.17157e-18	4.61589e-18
Mext_0782	40.6935	0	0.286601	0.43882	0.660792	NA		92.4145	1.54562	0.207893	7.43467	1.04825e-13	1.91143e-13
Mext_0783	284.709	0	0.11793	-2.0675	0.0386873	0.198819		436.354	0.421028	0.113502	3.70943	0.00020773	0.000267597
Mext_0784	49.2554	0	0.259288	-2.03531	0.0418196	0.206456		183.566	2.06464	0.166223	12.4209	2.01247e-35	7.28144e-35
Mext_0785	11.5163	0	0.536426	-0.523594	0.600561	NA		47.3004	2.33499	0.321786	7.25633	3.97732e-13	7.13108e-13
Mext_0786	88.501	0	0.216042	-0.878161	0.379856	0.648024		172.532	1.036	0.153634	6.74331	1.5482e-11	2.60808e-11
Mext_0787	189.413	0	0.156711	-0.734549	0.462614	0.710781		273.787	0	0.142622	2.67898	0.00738461	0.00877889
Mext_0788	125.181	0	0.167953	-1.33131	0.183087	0.457767		307.106	1.46758	0.135568	10.8255	2.60766e-27	7.46393e-27
Mext_0789	58.4579	0	0.243	-0.479016	0.631927	0.818137		194.968	2.08868	0.161133	12.9625	1.99754e-38	7.89683e-38
Mext_0790	40.3573	0	0.296818	-0.99674	0.318891	NA		137.231	2.01787	0.195502	10.3215	5.63389e-25	1.50455e-24
Mext_0791	52.9274	0	0.256843	-1.19409	0.232444	0.510882		209.585	2.29079	0.164539	13.9225	4.6225e-44	2.07004e-43
Mext_0792	227.565	0	0.138118	-1.35841	0.174333	0.446698		477.53	1.17356	0.121254	9.67854	3.71987e-22	8.97495e-22
Mext_0793	478.75	0	0.0913372	-0.132979	0.89421	0.953095		774.825	0.733835	0.0955626	7.6791	1.60209e-14	3.01831e-14
Mext_0797	51.5114	0	0.289744	-0.756115	0.44958	0.703102		167.975	1.97507	0.179928	10.977	4.92848e-28	1.43712e-27
Mext_0798	821.27	0	0.0939985	-0.937149	0.348682	0.6195		1109.94	0	0.10197	2.19906	0.0278739	0.0320926
Mext_0799	39.8188	0	0.315721	-0.700751	0.483458	NA		151.797	2.25467	0.192573	11.7081	1.15836e-31	3.80831e-31
Mext_0801	44.2803	0	0.277831	-0.123188	0.901958	NA		86.4407	1.11554	0.203895	5.47112	4.47191e-08	6.65474e-08
Mext_0802	663.17	0	0.0815478	-1.17929	0.238284	0.517211		976.906	0.440303	0.0864281	5.09443	3.49783e-07	5.02683e-07
Mext_0803	41.5827	0	0.286174	-1.85387	0.0637577	NA		344.905	3.39087	0.17391	19.4978	1.14603e-84	1.00314e-83
Mext_0804	255.324	0	0.133704	-0.350161	0.726218	0.86994		464.597	0.968866	0.12405	7.8103	5.70534e-15	1.09021e-14
Mext_0805	76.956	0	0.214361	-0.0137129	0.989059	0.994804		127.16	0.783243	0.168116	4.65895	3.1783e-06	4.39729e-06
Mext_0806	149.634	0	0.153026	-1.36867	0.171102	0.444363		451.136	1.86401	0.11347	16.4274	1.2181e-60	7.51266e-60
Mext_0807	148.758	0	0.153195	0.844519	0.398379	0.661139		215.682	0.60207	0.139909	4.30329	1.68278e-05	2.26263e-05
Mext_0808	98.6037	0	0.198149	-0.867578	0.385625	0.654058		163.098	0.662454	0.157265	4.21235	2.52723e-05	3.36708e-05
Mext_0809	2408.19	0	0.0629496	-2.9437	0.00324315	0.0380714		1878.17	-2.23837	0.0909159	-24.6202	7.6732e-134	1.10471e-132
Mext_0810	482.16	0	0.0969385	-0.727458	0.466946	0.712748		387.518	-1.74078	0.131944	-13.1933	9.5954e-40	3.90867e-39
Mext_0811	453.899	0	0.0971628	-0.313929	0.753575	0.883026		677.537	0.530012	0.100869	5.25448	1.4844e-07	2.16816e-07
Mext_0812	19.3262	0	0.428921	-0.473929	0.635551	NA		72.9523	2.232	0.257154	8.67962	3.97092e-18	8.35956e-18
Mext_0813	609.929	0	0.0840562	1.26907	0.204418	0.48266		641.94	0	0.0983088	-3.12632	0.00177007	0.00218116
Mext_0814	159.198	0	0.155958	1.58465	0.113045	0.360143		161.001	0	0.158696	-1.67282	0.094362	0.10443
Mext_0815	209.772	0	0.131719	-0.328284	0.742697	0.877404		238.357	0	0.130079	-1.81395	0.0696848	0.0779067
Mext_0816	867.997	0	0.16864	0.751163	0.452555	0.705642		741.772	-1.06181	0.124306	-8.5419	1.3203e-17	2.73061e-17
Mext_0817	80.9609	0	0.202317	2.303	0.0212788	0.139293		93.2178	0	0.192423	1.76812	0.0770406	0.0859312
Mext_0818	36.0148	0	0.306294	1.06256	0.28798	NA		91.699	1.91056	0.214409	8.91082	5.06546e-19	1.10396e-18
Mext_0819	831.28	0	0.0778194	0.880933	0.378354	0.646432		813.638	-0.60231	0.0950067	-6.33966	2.30271e-10	3.71312e-10
Mext_0820	2300.63	0	0.0666167	-0.00590337	0.99529	0.997926		1747.19	-1.96408	0.0865169	-22.7017	4.3144e-114	4.99001e-113
Mext_0821	882.645	0	0.0761396	0.431971	0.665763	0.837133		839.189	-0.764138	0.0889786	-8.58788	8.85876e-18	1.84163e-17
Mext_0822	3370.27	0	0.0720857	-1.53928	0.123736	0.376511		2229.35	-4.24287	0.105115	-40.3639	0	0
Mext_0823	361.997	0	0.108328	0.946063	0.344117	0.616359		491.224	0.403884	0.104609	3.86089	0.000112974	0.000147263
Mext_0824	4126.93	0	0.0647393	-2.33792	0.0193914	0.130899		3037.43	-2.68134	0.103777	-25.8376	3.35485e-147	5.28773e-146
Mext_0825	384.104	0	0.104753	0.382353	0.702199	0.858474		314.501	-1.43042	0.12463	-11.4773	1.7159e-30	5.41256e-30
Mext_0826	214.446	0	0.138885	-1.13755	0.255307	0.534667		281.348	0	0.136527	0.586177	0.557757	0.580129
Mext_0827	1517.79	0	0.0622028	2.11506	0.0344251	0.188881		1302.27	-1.03756	0.0820222	-12.6498	1.12223e-36	4.20878e-36
Mext_0828	251.261	0	0.129841	-1.01531	0.309956	0.5877		450.254	0.874519	0.123234	7.09643	1.2802e-12	2.24035e-12
Mext_0829	62.6459	0	0.232769	0.326688	0.743904	0.877404		91.2778	0	0.217011	2.63848	0.00832786	0.00986135
Mext_0830	172.807	0	0.143172	1.11865	0.263288	0.54146		203.061	0	0.140053	0.620564	0.534887	0.557806
Mext_0831	473.414	0	0.0936123	0.885634	0.375815	0.644169		549.123	0	0.104857	-0.311502	0.755419	0.771148
Mext_0832	448.211	0	0.102132	1.64735	0.0994868	0.338553		568.983	0	0.101367	2.98998	0.00278992	0.00339793
Mext_0833	182.624	0	0.140241	1.03993	0.298371	0.577546		187.9	0	0.141834	-2.31908	0.0203908	0.0236918
Mext_0834	469.918	0	0.0986531	0.326911	0.743735	0.877404		532.641	0	0.10466	-1.55329	0.120354	0.131955
Mext_0835	56.5832	0	0.251684	-0.980174	0.327	0.602418		133.048	1.35922	0.19182	7.08591	1.38131e-12	2.41204e-12
Mext_0836	130.327	0	0.161518	-1.1481	0.250925	0.530331		265.471	1.11371	0.134397	8.28671	1.16422e-16	2.34546e-16
Mext_0837	304.891	0	0.112477	-1.20693	0.22746	0.505862		549.29	0.881264	0.108331	8.13495	4.12108e-16	8.17941e-16
Mext_0838	143.649	0	0.156722	0.546094	0.585001	0.792385		168.048	0	0.153223	-0.0747243	0.940434	0.944154
Mext_0839	140.36	0	0.162633	0.345173	0.729964	0.870629		152.316	0	0.164266	-1.65476	0.0979732	0.108228
Mext_0840	58.9389	0	0.241694	-0.502085	0.615608	0.809698		114.078	1.05017	0.1805	5.81812	5.9514e-09	9.12094e-09
Mext_0841	22.011	0	0.378824	1.36779	0.171377	NA		59.8485	2.16753	0.270443	8.01474	1.10366e-15	2.15854e-15
Mext_0842	53.0272	0	0.247578	0.32283	0.746824	0.878969		120.091	1.51223	0.183352	8.24766	1.61532e-16	3.24342e-16
Mext_0843	71.9892	0	0.231028	0.554228	0.579423	0.789074		117.794	0.858099	0.18073	4.74796	2.05479e-06	2.86176e-06
Mext_0844	208.128	0	0.132721	1.52878	0.126319	0.380079		222.043	0	0.130788	-1.22706	0.2198	0.236735
Mext_0845	389.085	0	0.0999223	2.05212	0.0401583	0.202142		536.256	0.539992	0.0999553	5.40234	6.57786e-08	9.71968e-08
Mext_0846	247.638	0	0.119062	-0.362777	0.716772	0.864656		268.2	0	0.122946	-3.14708	0.0016491	0.00203625
Mext_0847	458.21	0	0.0963677	-0.223537	0.823117	0.919681		428.844	-0.895477	0.106283	-8.4254	3.59532e-17	7.33822e-17
Mext_0848	457.77	0	0.0985657	0.670145	0.502765	0.737206		451.364	-0.580868	0.107252	-5.41592	6.0973e-08	9.02341e-08
Mext_0849	189.404	0	0.141735	0.183095	0.854724	0.933008		226.288	0	0.134225	0.000241218	0.999808	0.999808
Mext_0850	340.694	0	0.104845	1.5892	0.112015	0.35907		324.932	-0.569803	0.115853	-4.91833	8.72837e-07	1.23343e-06
Mext_0851	232.979	0	0.133732	0.29419	0.768613	0.891222		280.488	0	0.133357	0.248402	0.803823	0.816005
Mext_0852	364.348	0	0.103562	-0.0575388	0.954116	0.981674		431.692	0	0.106237	-0.620359	0.535022	0.557806
Mext_0853	669.548	0	0.0882946	2.83517	0.0045801	0.0483893		918.658	0.572589	0.101175	5.65939	1.51911e-08	2.29892e-08
Mext_0854	129.761	0	0.165899	3.54253	0.000396302	0.00845258		106.94	0	0.187337	-2.70864	0.00675593	0.00805534
Mext_0855	620.623	0	0.108269	3.1929	0.00140851	0.0211173		542.179	-0.638238	0.101316	-6.29948	2.98642e-10	4.79319e-10
Mext_0856	33.3741	0	0.307732	-1.23981	0.215045	NA		104.664	1.8324	0.206124	8.88979	6.12228e-19	1.32948e-18
Mext_0857	231.926	0	0.128466	0.9451	0.344608	0.616359		273.654	0	0.136818	0.412901	0.679679	0.698656
Mext_0858	170.664	0	0.145041	-0.710847	0.477179	0.720926		246.173	0	0.138982	2.72172	0.00649436	0.00775496
Mext_0859	587.175	0	0.0969667	0.567158	0.570607	0.786104		1268.67	1.4024	0.112427	12.4738	1.03736e-35	3.79606e-35
Mext_0860	373.673	0	0.102317	-2.2455	0.024736	0.153454		613.25	0.595505	0.109474	5.43969	5.33723e-08	7.91071e-08
Mext_0861	50.9165	0	0.26737	-1.98197	0.0474823	0.221243		157.359	1.72047	0.17571	9.7915	1.22466e-22	3.0197e-22
Mext_0862	256.901	0	0.118602	1.30195	0.192935	0.470802		325.56	0	0.116209	2.40817	0.0160328	0.0187639
Mext_0863	152.175	0	0.149291	3.08108	0.00206252	0.0273978		178.809	0	0.146629	2.66965	0.00759297	0.0090177
Mext_0864	49.0181	0	0.265925	-0.435611	0.663119	0.836565		86.8763	0.857265	0.208682	4.108	3.991e-05	5.28807e-05
Mext_0865	120.21	0	0.177059	0.584226	0.559068	0.778087		175.821	0.588811	0.158225	3.72135	0.000198158	0.000255334
Mext_0866	95.4003	0	0.199627	2.00233	0.0452497	0.215279		112.58	0	0.176533	1.89108	0.0586133	0.0659417
Mext_0867	91.0691	0	0.193639	1.21472	0.224472	0.50459		135.417	0.739107	0.168069	4.39763	1.09438e-05	1.48271e-05
Mext_0868	176.492	0	0.143739	-0.955681	0.339233	0.610743		286.111	0.637312	0.125046	5.09663	3.45753e-07	4.97187e-07
Mext_0869	77.3888	0	0.209586	-1.02725	0.304301	0.581881		213.993	1.69021	0.154436	10.9444	7.0691e-28	2.05263e-27
Mext_0870	188.844	0	0.136551	-0.368637	0.712398	0.863968		294.151	0.613258	0.124142	4.93996	7.81382e-07	1.10776e-06
Mext_0871	217.93	0	0.135913	1.66789	0.0953367	0.330118		260.403	0	0.127169	1.547	0.121864	0.133579
Mext_0872	3674.98	0	0.053642	3.87364	0.000107223	0.00322592		2389.56	-2.66068	0.0849131	-31.3342	1.59907e-215	3.91489e-214
Mext_0873	409.557	0	0.101816	2.76418	0.00570669	0.0564825		370.506	-0.616508	0.114762	-5.37204	7.78497e-08	1.14682e-07
Mext_0874	463.187	0	0.0944909	-0.711202	0.476959	0.720833		471.679	-0.632889	0.105144	-6.01928	1.75193e-09	2.74158e-09
Mext_0875	628.046	0	0.0874923	1.78064	0.0749712	0.287907		674.182	0	0.0961485	-1.99695	0.0458305	0.0519607
Mext_0876	614.222	0	0.0913258	-0.857059	0.391412	0.657967		650.085	-0.50517	0.10196	-4.95458	7.24852e-07	1.02853e-06
Mext_0877	145.256	0	0.153935	2.06147	0.0392584	0.199983		168.033	0	0.152563	1.35802	0.174458	0.189336
Mext_0878	1111.44	0	0.0735496	3.34733	0.000815935	0.0144797		867.236	-1.28921	0.0939148	-13.7274	6.95831e-43	3.0509e-42
Mext_0879	490.294	0	0.0916577	3.32422	0.00088666	0.0154927		438.445	-0.613824	0.110161	-5.57205	2.51753e-08	3.78374e-08
Mext_0880	222.988	0	0.135738	-2.13363	0.0328731	0.183321		471.366	1.11747	0.113392	9.85496	6.52449e-23	1.62372e-22
Mext_0881	425.804	0	0.101051	0.537854	0.590678	0.795804		293.879	-2.62225	0.141028	-18.5938	3.60866e-77	2.87679e-76
Mext_0882	190.597	0	0.138676	-1.4959	0.134679	0.394596		294.288	0.472159	0.127454	3.70455	0.000211766	0.000272504
Mext_0883	47.037	0	0.266569	-0.231995	0.816542	NA		152.456	2.07242	0.18119	11.4378	2.70563e-30	8.47905e-30
Mext_0884	430.011	0	0.0947331	3.73187	0.000190062	0.00503585		367.937	-0.710895	0.111617	-6.36907	1.90172e-10	3.07269e-10
Mext_0885	451.054	0	0.0968628	1.1249	0.260631	0.538042		497.431	0	0.110187	-1.44974	0.147132	0.160547
Mext_0886	4573.87	0	0.0633281	-0.737498	0.460819	0.710781		4130.23	-1.09274	0.105763	-10.332	5.04866e-25	1.35126e-24
Mext_0887	628.058	0	0.0990845	-0.200782	0.840869	0.926302		559.137	-1.11783	0.123792	-9.0299	1.71827e-19	3.80497e-19
Mext_0888	465.718	0	0.101062	-2.10606	0.0351993	0.190824		401.569	-1.60282	0.121956	-13.1426	1.87581e-39	7.58344e-39
Mext_0889	2158.77	0	0.073068	-2.32825	0.0198987	0.133727		1584.13	-2.77912	0.0999249	-27.8121	3.09962e-170	5.88562e-169
Mext_0890	122.848	0	0.166038	-1.71754	0.0858813	0.311079		275.266	1.24181	0.130348	9.52689	1.62058e-21	3.84839e-21
Mext_0891	739.982	0	0.0825641	-0.256341	0.797688	0.909923		692.94	-0.89958	0.0999361	-9.00155	2.22558e-19	4.90808e-19
Mext_0892	590.598	0	0.0856142	-2.73085	0.00631717	0.0610615		577.295	-1.0116	0.0988803	-10.2305	1.44709e-24	3.78898e-24
Mext_0893	910.463	0	0.082969	-0.564948	0.572109	0.786104		1010.75	0	0.100585	-3.08122	0.00206153	0.00252997
Mext_0894	623.877	0	0.0879155	1.30784	0.190927	0.468095		705.796	0	0.110342	-0.701396	0.483056	0.505704
Mext_0895	756.467	0	0.0899299	2.70707	0.00678797	0.0639787		590.032	-1.29291	0.106321	-12.1604	5.04898e-34	1.74561e-33
Mext_0896	902.333	0	0.0761364	2.11711	0.0342503	0.188571		624.491	-2.24532	0.107013	-20.9816	9.65099e-98	9.637e-97
Mext_0897	839.818	0	0.0757937	-0.224521	0.822352	0.919052		662.186	-1.76041	0.0973746	-18.0787	4.68888e-73	3.50612e-72
Mext_0898	1302.74	0	0.0668483	3.27724	0.00104829	0.0174446		833.203	-2.78925	0.0998476	-27.9351	1.00013e-171	1.9372e-170
Mext_0899	143.863	0	0.159829	0.17264	0.862935	0.936472		212.705	0.549479	0.140609	3.90785	9.31213e-05	0.000121846
Mext_0900	224.794	0	0.126265	1.45233	0.14641	0.414138		361.34	0.88117	0.114137	7.72031	1.16046e-14	2.19401e-14
Mext_0901	678.996	0	0.079106	-1.20234	0.22923	0.507254		807.152	0	0.093977	-1.56447	0.117707	0.129169
Mext_0902	125.194	0	0.162742	1.6772	0.0935041	0.325809		182.955	0.737755	0.158028	4.6685	3.03406e-06	4.20134e-06
Mext_0903	19.8715	0	0.41163	2.63705	0.00836313	NA		48.7529	2.39832	0.312849	7.66606	1.77367e-14	3.33635e-14
Mext_0904	172.735	0	0.150159	-1.58893	0.112076	0.35907		283.495	0.595298	0.137305	4.3356	1.45366e-05	1.95947e-05
Mext_0905	219.469	0	0.12565	0.669841	0.502959	0.737206		263.084	0	0.124709	0.492435	0.622412	0.64363
Mext_0906	120.31	0	0.173813	0.422497	0.672662	0.841344		211.081	0.989054	0.14302	6.91548	4.66272e-12	8.01151e-12
Mext_0907	169.324	0	0.144505	-0.760004	0.447252	0.701425		185.943	0	0.149264	-2.77388	0.00553915	0.0066456
Mext_0908	41.3815	0	0.284782	1.36791	0.17134	NA		42.2289	0	0.277649	-0.307435	0.758513	0.773753
Mext_0909	70.8381	0	0.219423	-0.711745	0.476622	0.720804		149.663	1.20187	0.16742	7.17878	7.03377e-13	1.24583e-12
Mext_0910	174.122	0	0.144597	0.609311	0.542318	0.765693		200.784	0	0.162848	-0.293621	0.769047	0.783175
Mext_0911	597.692	0	0.0891726	1.94833	0.0513757	0.23247		486.493	-1.2095	0.11721	-10.3191	5.77845e-25	1.5406e-24
Mext_0912	1374.61	0	0.0653136	1.27994	0.200566	0.480061		1096.12	-1.48253	0.0902941	-16.4189	1.40118e-60	8.61977e-60
Mext_0913	896.104	0	0.0934873	-1.80107	0.0716914	0.284576		1727.07	1.0111	0.116673	8.66605	4.47354e-18	9.39308e-18
Mext_0914	2341.87	0	0.0707502	-2.90207	0.00370704	0.0418933		2191.3	-1.16849	0.0863463	-13.5326	1.00375e-41	4.29936e-41
Mext_0915	1210.3	0	0.0666848	0.00193278	0.998458	0.999148		1324.93	-0.301653	0.0857829	-3.51647	0.000437329	0.000555355
Mext_0916	261.819	0	0.125718	1.40133	0.161116	0.431573		303.774	0	0.123815	0.491324	0.623197	0.644304
Mext_0917	743.418	0	0.0844381	-1.79417	0.0727859	0.285728		676.809	-1.21869	0.100901	-12.0782	1.37745e-33	4.71501e-33
Mext_0918	867.16	0	0.0812176	2.37894	0.0173624	0.120522		599.289	-2.15305	0.108961	-19.7599	6.59903e-87	5.9938e-86
Mext_0919	1073.95	0	0.0709032	1.50157	0.133209	0.392165		772.849	-2.08168	0.0963392	-21.6079	1.51501e-103	1.58158e-102
Mext_0920	474.619	0	0.0925274	-1.78705	0.0739302	0.285728		544.866	-0.332642	0.0974847	-3.41225	0.000644302	0.000811773
Mext_0921	214.141	0	0.12708	-0.923135	0.355937	0.625782		200.439	-1.03558	0.137323	-7.54117	4.65785e-14	8.62372e-14
Mext_0922	56.1688	0	0.254255	1.55503	0.11994	0.372444		49.3904	0	0.252235	-2.29009	0.0220158	0.0255307
Mext_0923	1322.97	0	0.0687972	-0.105294	0.916143	0.964848		1264.29	-0.793371	0.0846936	-9.36753	7.42467e-21	1.71911e-20
Mext_0924	11907.1	0	0.0469071	4.21237	2.52709e-05	0.00100707		7494.63	-3.09464	0.102199	-30.2805	2.07149e-201	4.71264e-200
Mext_0925	3703.12	0	0.149148	-0.776387	0.43752	0.692563		3092.55	-1.60694	0.129081	-12.4491	1.41456e-35	5.14513e-35
Mext_0926	310.986	0	0.11601	1.93402	0.0531105	0.23842		236.856	-1.44156	0.140433	-10.2651	1.01216e-24	2.66757e-24
Mext_0927	235.635	0	0.122905	3.0056	0.00265062	0.0325453		184.392	-1.04463	0.144756	-7.2165	5.33439e-13	9.50416e-13
Mext_0928	1110.99	0	0.0727564	-0.598708	0.549368	0.772395		1140.36	-0.57239	0.0870036	-6.57893	4.73858e-11	7.86448e-11
Mext_0929	403.466	0	0.0994968	0.579659	0.562144	0.779453		460.959	0	0.106807	-1.02914	0.303416	0.322898
Mext_0930	765.948	0	0.0831933	0.14057	0.888209	0.94922		767.078	-0.594644	0.0969094	-6.13608	8.45832e-10	1.33533e-09
Mext_0931	505.627	0	0.105518	1.19643	0.23153	0.510861		460.052	-0.808802	0.135815	-5.95515	2.59828e-09	4.03591e-09
Mext_0932	555.873	0	0.0910635	0.228057	0.819602	0.917332		540.809	-0.692167	0.103462	-6.69006	2.2308e-11	3.73582e-11
Mext_0933	1526.88	0	0.0718903	0.97824	0.327956	0.603076		1252.39	-1.36314	0.0915954	-14.8822	4.30274e-50	2.21948e-49
Mext_0934	677.923	0	0.0855033	0.775396	0.438106	0.692944		613.626	-0.911258	0.0998935	-9.1223	7.35472e-20	1.64832e-19
Mext_0935	210.424	0	0.131689	1.47391	0.140505	0.405021		178.062	-0.990559	0.16132	-6.14035	8.23406e-10	1.30163e-09
Mext_0936	188.569	0	0.142277	0.711292	0.476903	0.720833		195.456	0	0.145187	-2.5342	0.0112704	0.0132708
Mext_0937	403.763	0	0.105956	0.18001	0.857145	0.934418		370.763	-0.919575	0.112855	-8.14825	3.69221e-16	7.34634e-16
Mext_0938	617.092	0	0.0896971	1.63602	0.101834	0.34056		653.084	0	0.105283	-2.37279	0.0176545	0.0206318
Mext_0939	746.103	0	0.0936756	0.283592	0.776723	0.895644		665.873	-1.03326	0.102168	-10.1134	4.81672e-24	1.24297e-23
Mext_0940	105.373	0	0.188889	-1.24187	0.214285	0.493224		318.807	1.84443	0.143007	12.8975	4.6508e-38	1.81332e-37
Mext_0941	137.785	0	0.161298	-0.663666	0.506904	0.73952		189.183	0	0.15409	1.61283	0.106781	0.117715
Mext_0942	301.921	0	0.112526	1.17289	0.240841	0.519228		252.761	-1.14061	0.145304	-7.84977	4.16815e-15	8.00597e-15
Mext_0943	1451.19	0.484205	0.0719372	6.73095	1.68562e-11	3.4808e-09		797.657	-3.49832	0.116011	-30.1551	9.18867e-200	2.04226e-198
Mext_0944	597.182	0	0.0828971	2.35137	0.0187046	0.127208		466.429	-1.37223	0.11859	-11.5712	5.76482e-31	1.84988e-30
Mext_0945	160.214	0	0.151223	0.0513455	0.95905	0.982099		195.449	0	0.141751	0.179611	0.857458	0.866259
Mext_0946	634.022	0	0.0956499	-1.4114	0.158128	0.427095		586.213	-1.12414	0.107156	-10.4906	9.53735e-26	2.60468e-25
Mext_0947	888.618	0	0.0744594	-3.96396	7.37181e-05	0.00239215		1007.3	-0.512527	0.0930544	-5.50782	3.63312e-08	5.42325e-08
Mext_0948	453.678	0	0.0924182	-1.73464	0.0828038	0.305339		383.681	-1.62058	0.113258	-14.3087	1.93011e-46	9.18946e-46
Mext_0949	718.169	0	0.0889499	-3.21062	0.00132448	0.0202596		609.829	-1.8564	0.110293	-16.8315	1.4354e-63	9.31756e-63
Mext_0950	756.646	0	0.0852735	-3.96621	7.30249e-05	0.00238671		902.62	-0.385575	0.0968963	-3.97926	6.9131e-05	9.09986e-05
Mext_0951	1056.05	0	0.0705479	-0.721376	0.470678	0.714989		951.904	-1.105	0.098406	-11.229	2.93703e-29	8.88664e-29
Mext_0952	1068.85	0	0.0701303	-1.86543	0.0621207	0.263506		954.334	-1.27666	0.0928821	-13.745	5.45766e-43	2.39729e-42
Mext_0953	3550.8	0	0.0587562	-1.17261	0.240952	0.519228		2679.85	-2.19388	0.0936255	-23.4325	1.99457e-121	2.51827e-120
Mext_0954	332.049	0	0.111795	-1.85925	0.0629915	0.265957		311.256	-1.16255	0.119345	-9.74111	2.01341e-22	4.91183e-22
Mext_0955	745.387	0	0.0827632	-1.29072	0.1968	0.475313		718.888	-0.897467	0.0973466	-9.21929	2.9908e-20	6.80408e-20
Mext_0956	336.029	0	0.105771	0.552256	0.580773	0.789956		417.731	0	0.108737	1.23851	0.215528	0.232445
Mext_0957	2278.15	0	0.0566701	0.889494	0.373738	0.642654		1727.47	-1.85584	0.0810759	-22.8902	5.82046e-116	6.9143e-115
Mext_0958	1704.19	0	0.0619507	-1.3383	0.180798	0.454546		1309.13	-2.09251	0.0846369	-24.7233	6.00324e-135	8.82733e-134
Mext_0959	332.488	0	0.107296	0.781264	0.434647	0.690329		338.231	-0.445332	0.113015	-3.94047	8.13213e-05	0.000106754
Mext_0960	57.1447	0	0.244343	-0.733205	0.463433	0.711		121.875	1.19701	0.183	6.54105	6.10869e-11	1.00863e-10
Mext_0961	631.011	0	0.0834449	1.04362	0.296659	0.57595		571.767	-0.867894	0.115583	-7.50886	5.9645e-14	1.09839e-13
Mext_0962	345.979	0	0.111488	1.11974	0.262824	0.540765		279.365	-1.34821	0.130575	-10.3252	5.42269e-25	1.44976e-24
Mext_0963	543.57	0	0.0908895	1.95176	0.050967	0.231543		456.386	-1.05624	0.109111	-9.68042	3.65215e-22	8.81598e-22
Mext_0964	376.635	0	0.100351	0.063229	0.949584	0.98		377.106	-0.599465	0.113235	-5.294	1.19669e-07	1.75322e-07
Mext_0965	366.952	0	0.1037	1.77332	0.0761764	0.291304		317.467	-0.91884	0.11898	-7.72263	1.13953e-14	2.15612e-14
Mext_0966	610.496	0	0.106762	-0.143773	0.88568	0.947631		505.979	-1.46542	0.125202	-11.7044	1.21022e-31	3.97067e-31
Mext_0967	1028.39	0	0.0770995	-1.92931	0.0536921	0.239975		869.955	-1.5978	0.0982881	-16.2563	2.01589e-59	1.22144e-58
Mext_0968	336.033	0	0.12066	-0.408273	0.683073	0.847058		336.119	-0.669862	0.127947	-5.23548	1.64558e-07	2.39849e-07
Mext_0969	387.767	0	0.101733	-0.846291	0.397391	0.661139		573.099	0.457557	0.10187	4.4916	7.06915e-06	9.64484e-06
Mext_0970	83.4535	0	0.197531	0.515767	0.606017	0.805717		84.8721	0	0.195861	-2.1929	0.0283143	0.0325607
Mext_0971	42.5331	0	0.290344	1.66795	0.0953266	NA		57.0342	0	0.272641	2.64947	0.0080619	0.00955344
Mext_0972	134.145	0	0.165025	-0.0152236	0.987854	0.994804		140.326	0	0.160262	-2.87127	0.00408831	0.00492702
Mext_0973	1559.45	0	0.0645838	0.192928	0.847016	0.928972		1328.34	-1.27133	0.0855065	-14.8682	5.30116e-50	2.72865e-49
Mext_0974	295.091	0	0.123627	-1.35306	0.176035	0.448524		242.174	-1.83296	0.137739	-13.3074	2.096e-40	8.65496e-40
Mext_0975	1048.42	0	0.0692788	3.06212	0.00219773	0.0286083		703.619	-2.34016	0.102841	-22.755	1.28012e-114	1.49855e-113
Mext_0976	103.886	0	0.18434	0.412783	0.679766	0.845677		145.611	0	0.170338	2.76853	0.00563102	0.00675079
Mext_0977	500.282	0	0.0932403	0.931279	0.351709	0.62196		486.665	-0.596856	0.101886	-5.85809	4.68229e-09	7.20571e-09
Mext_0978	977.525	0	0.0759392	-0.778436	0.436312	0.691131		1121.4	0	0.099519	-2.22231	0.0262623	0.0303094
Mext_0979	1345.87	0	0.0682635	2.2321	0.0256083	0.156899		1014.03	-1.65909	0.088559	-18.7343	2.60126e-78	2.11923e-77
Mext_0980	613.292	0	0.0823661	0.570288	0.568483	0.784585		553.008	-0.953139	0.101885	-9.35506	8.35495e-21	1.93081e-20
Mext_0981	526.3	0	0.0883204	-2.47309	0.013395	0.101932		583.586	-0.501097	0.1027	-4.87925	1.06491e-06	1.50134e-06
Mext_0982	1263.97	0	0.0691553	1.84845	0.0645371	0.269974		913.958	-2.00145	0.0952615	-21.01	5.31032e-98	5.31362e-97
Mext_0983	160.482	0	0.144483	1.47083	0.141337	0.406647		146.253	-0.674868	0.155117	-4.3507	1.35706e-05	1.83183e-05
Mext_0984	192.523	0	0.135949	-0.321771	0.747626	0.87923		292.9	0.571537	0.128994	4.43073	9.3913e-06	1.27733e-05
Mext_0985	139.638	0	0.164334	-0.301016	0.763402	0.888514		189.112	0	0.148026	1.87389	0.0609462	0.0684545
Mext_0986	448.834	0	0.0998946	0.363079	0.716546	0.864656		512.247	0	0.108417	-1.26189	0.206988	0.223735
Mext_0987	320.783	0	0.106669	0.396326	0.691865	0.8518		341.874	0	0.115158	-2.96615	0.00301555	0.00366533
Mext_0988	503.829	0	0.0887769	0.651521	0.51471	0.746355		455.655	-0.924549	0.104379	-8.85759	8.1762e-19	1.76754e-18
Mext_0989	206.333	0	0.130198	-1.17756	0.238973	0.518142		406.343	1.06268	0.112328	9.4605	3.06465e-21	7.21718e-21
Mext_0990	205.973	0	0.129627	0.255439	0.798384	0.909949		233.528	0	0.136101	-1.08636	0.27732	0.296107
Mext_0991	229.921	0	0.131856	0.798495	0.424583	0.686435		270.276	0	0.133643	0.201341	0.840432	0.850841
Mext_0992	149.19	0	0.152052	-0.808033	0.419072	0.68116		178.113	0	0.145478	-1.10308	0.269991	0.288728
Mext_0993	906.823	0	0.0779709	-1.09321	0.2743	0.553104		1047.02	0	0.101112	-2.24101	0.0250255	0.0289305
Mext_0994	67.1593	0	0.222285	1.13736	0.255388	0.534667		93.8185	0	0.199324	3.14815	0.00164307	0.00202933
Mext_0995	291.776	0	0.115401	-0.703687	0.481628	0.724816		378.561	0	0.114492	1.05198	0.292807	0.31209
Mext_0996	1278.29	0	0.0706444	-0.34524	0.729914	0.870629		1096.11	-1.29608	0.0942419	-13.7527	4.90593e-43	2.15691e-42
Mext_0997	1014.17	0	0.071059	-1.63416	0.102225	0.341425		774.658	-2.21626	0.0981854	-22.5722	8.12463e-113	9.22002e-112
Mext_0998	143.668	0	0.162978	-0.273049	0.784816	0.900077		197.565	0	0.150491	2.04232	0.04112	0.0467189
Mext_0999	2109.61	0	0.0620916	-0.366659	0.713873	0.864033		1569.62	-2.18353	0.0809815	-26.9633	3.98329e-160	7.14178e-159
Mext_1000	1979.7	0	0.067593	3.80337	0.00014274	0.00405294		1403.34	-1.80707	0.0892694	-20.2429	4.10018e-91	3.85481e-90
Mext_1001	2219.61	0	0.0614322	-1.55881	0.119041	0.370716		5179.67	1.45128	0.106532	13.6229	2.92675e-42	1.27054e-41
Mext_1002	1224.18	-0.313111	0.0661121	-4.73607	2.17906e-06	0.000120725		1304.35	-0.759725	0.0827808	-9.17755	4.41028e-20	9.96291e-20
Mext_1003	51.5549	0	0.253595	-0.184969	0.853253	0.932707		107.038	1.26259	0.200298	6.30355	2.90905e-10	4.67055e-10
Mext_1004	195.273	0	0.149083	0.234072	0.814929	0.917332		206.48	0	0.145015	-2.53453	0.0112598	0.0132616
Mext_1005	234.178	0	0.137215	-1.20303	0.228965	0.507254		337.839	0	0.132325	2.47527	0.0133135	0.0156346
Mext_1006	376.632	0	0.102468	-2.13717	0.0325842	0.182303		483.824	0	0.101296	-0.408135	0.683175	0.702099
Mext_1007	1319.94	0	0.0686741	1.15003	0.250132	0.529767		1078.72	-1.36453	0.0912992	-14.9457	1.66231e-50	8.62077e-50
Mext_1008	66.8404	0	0.223469	-0.961398	0.336352	0.609755		149.797	1.29337	0.181319	7.1331	9.81367e-13	1.73058e-12
Mext_1009	123.596	0	0.167426	-0.461472	0.64446	0.82468		286.919	1.45164	0.135884	10.6829	1.22347e-26	3.42471e-26
Mext_1010	580.63	0	0.0917455	1.09711	0.272591	0.550882		784.648	0.399062	0.0996619	4.00416	6.22387e-05	8.20156e-05
Mext_1011	1473.93	0	0.068035	2.83158	0.00463184	0.0487419		943.6	-2.91452	0.107581	-27.0913	1.24571e-161	2.25866e-160
Mext_1012	197.301	0	0.139453	0.697677	0.485379	0.727155		303.645	0.711229	0.132804	5.35549	8.53237e-08	1.25501e-07
Mext_1013	40.0046	0	0.285687	-1.01509	0.310064	NA		90.4468	1.25035	0.206868	6.04418	1.50168e-09	2.35608e-09
Mext_1014	90.6207	0	0.196778	-1.65564	0.0977952	0.335561		225.786	1.42975	0.148221	9.64609	5.10633e-22	1.22955e-21
Mext_1015	71.6442	0	0.225373	-2.09192	0.0364452	0.193278		206.257	1.62496	0.158798	10.2328	1.413e-24	3.70777e-24
Mext_1016	80.2276	0	0.217637	-1.25548	0.209304	0.489382		269.414	2.00244	0.149457	13.398	6.20752e-41	2.60112e-40
Mext_1017	71.0741	0	0.231273	-1.52309	0.127736	0.382242		191.121	1.55443	0.172544	9.00892	2.08092e-19	4.59535e-19
Mext_1018	94.3662	0	0.193765	-1.96788	0.0490816	0.225915		234.513	1.39151	0.146278	9.51274	1.85709e-21	4.39918e-21
Mext_1019	127.625	0	0.170364	-1.53938	0.123712	0.376511		234.56	0.834429	0.141506	5.89678	3.70652e-09	5.74071e-09
Mext_1020	496.173	0	0.0923059	-3.17757	0.00148516	0.0218351		393.193	-2.40906	0.123705	-19.4742	1.81762e-84	1.58524e-83
Mext_1021	667.806	0	0.0820432	0.18602	0.852429	0.932479		688.731	-0.484172	0.0974675	-4.96752	6.7813e-07	9.63648e-07
Mext_1022	314.73	0	0.110761	-0.0576841	0.954	0.981674		349.591	0	0.112582	-2.35868	0.0183401	0.021402
Mext_1023	1381.53	0	0.0729714	-0.216939	0.828256	0.923378		1225.09	-1.12061	0.0926047	-12.101	1.04336e-33	3.57902e-33
Mext_1024	302.599	0	0.110185	1.1921	0.233223	0.511415		290.972	-0.585788	0.120438	-4.8638	1.15155e-06	1.62158e-06
Mext_1025	181.439	0	0.139733	-0.91931	0.357934	0.627109		267.371	0	0.127403	3.2471	0.00116589	0.00145112
Mext_1026	149.276	0	0.152438	0.49745	0.618872	0.811176		187.827	0	0.141016	1.34849	0.177501	0.192465
Mext_1027	259.026	0	0.118458	-0.240372	0.810042	0.916276		251.475	-0.754243	0.13104	-5.7558	8.62312e-09	1.31737e-08
Mext_1028	1957.01	0	0.0664766	0.701641	0.482903	0.725472		1580.44	-1.48358	0.0862378	-17.2033	2.50656e-66	1.7027e-65
Mext_1029	367.684	0	0.103856	-0.695843	0.486527	0.727789		315.912	-1.35955	0.123863	-10.9762	4.97548e-28	1.44995e-27
Mext_1030	1077.2	0	0.0679272	0.27648	0.782179	0.89915		1005.21	-0.851515	0.0902149	-9.43874	3.77284e-21	8.84608e-21
Mext_1031	458.562	0	0.109186	4.10441	4.0535e-05	0.00148509		350.594	-1.02442	0.127992	-8.00381	1.20623e-15	2.35437e-15
Mext_1032	252.199	0	0.124671	1.89423	0.0581949	0.251311		249.419	0	0.131941	-2.64636	0.00813621	0.00963914
Mext_1033	209.662	0	0.130299	-0.640882	0.5216	0.751633		399.512	1.04442	0.114451	9.12555	7.13761e-20	1.6004e-19
Mext_1034	81.4485	0	0.213361	1.66048	0.0968172	0.333212		142.201	1.18322	0.179995	6.57363	4.91038e-11	8.13841e-11
Mext_1035	20.8474	0	0.399346	0.41134	0.680823	NA		25.2833	0	0.354733	0.453437	0.650234	0.670102
Mext_1036	211.364	0	0.130226	-2.40559	0.0161464	0.114436		366.795	0.667032	0.115882	5.75611	8.60748e-09	1.3154e-08
Mext_1037	222.228	0	0.128092	-0.682765	0.494756	0.734054		374.445	0.775802	0.116869	6.63822	3.17489e-11	5.29662e-11
Mext_1038	121.924	0	0.166958	-1.69179	0.0906855	0.320112		262.562	1.15988	0.131544	8.81744	1.17111e-18	2.5193e-18
Mext_1039	219.468	0	0.125981	0.596643	0.550746	0.772711		253.754	0	0.129706	-0.463382	0.64309	0.663449
Mext_1040	848.855	0	0.0774733	1.21424	0.224656	0.504712		699.432	-1.29444	0.0951929	-13.5981	4.10874e-42	1.77365e-41
Mext_1041	2701.14	0	0.057757	1.79027	0.07341	0.285728		1821.25	-2.67809	0.089342	-29.9758	2.03179e-197	4.47458e-196
Mext_1042	711.421	0	0.0795167	-0.236922	0.812717	0.917028		652.689	-0.979178	0.0983663	-9.9544	2.4127e-23	6.10518e-23
Mext_1043	385.267	0	0.108651	-0.460256	0.645333	0.82476		529.658	0	0.102106	2.9616	0.00306048	0.00371526
Mext_1044	308.245	0	0.118429	-1.26626	0.205419	0.483954		542.38	0.822292	0.109269	7.5254	5.25578e-14	9.69355e-14
Mext_1045	519.421	0	0.0918527	2.00216	0.0452672	0.215279		631.871	0	0.112584	1.76528	0.077516	0.0864415
Mext_1046	191.986	0	0.135888	0.846178	0.397454	0.661139		261.793	0	0.135741	3.17345	0.00150638	0.00186528
Mext_1047	205.784	0	0.130761	-1.9694	0.0489072	0.22534		270.069	0	0.126507	-0.0843147	0.932806	0.938253
Mext_1048	2576.99	0	0.0569145	0.695498	0.486743	0.727872		2243.39	-1.12145	0.0794751	-14.1107	3.26219e-45	1.50994e-44
Mext_1049	1524.41	0	0.0626323	0.674444	0.500029	0.737206		1051.78	-2.65811	0.0954089	-27.8602	8.09704e-171	1.54356e-169
Mext_1050	538.612	0	0.089877	0.736518	0.461415	0.710781		460.375	-1.15911	0.108529	-10.6802	1.2598e-26	3.52233e-26
Mext_1051	94.6613	0	0.200151	-1.10902	0.267421	0.54602		242.717	1.54617	0.146254	10.5718	4.02564e-26	1.11201e-25
Mext_1052	1602.89	0	0.064834	-1.80574	0.0709593	0.283513		1622.05	-0.716489	0.0841399	-8.51545	1.65947e-17	3.42035e-17
Mext_1053	2039.06	0	0.0616998	0.789941	0.429562	0.690329		1430.57	-2.47533	0.105801	-23.3961	4.6832e-121	5.88206e-120
Mext_1054	219.731	0	0.125591	1.9329	0.0532488	0.23858		245.659	0	0.129473	0.189583	0.849636	0.859437
Mext_1055	64.9958	0	0.229902	-0.185178	0.85309	0.932707		142.469	1.36442	0.172883	7.89215	2.97023e-15	5.73935e-15
Mext_1056	78.6638	0	0.202648	0.688534	0.491116	0.73142		144.119	1.12947	0.169322	6.67054	2.54862e-11	4.2577e-11
Mext_1057	98.3111	0	0.186009	1.70716	0.0877922	0.315289		128.124	0	0.167736	2.98758	0.00281199	0.00342394
Mext_1058	129.305	0	0.16183	1.20767	0.227175	0.505666		131.579	0	0.167831	-1.83344	0.0667368	0.0747843
Mext_1059	67.8064	0	0.219325	1.52337	0.127666	0.382242		74.7083	0	0.208006	0.419748	0.67467	0.69395
Mext_1060	238.083	0	0.128035	0.548511	0.583341	0.792313		315.235	0	0.116994	2.65641	0.00789771	0.00936579
Mext_1061	60.1194	0	0.234351	-0.0704131	0.943865	0.978252		165.987	1.81443	0.170878	10.6183	2.45001e-26	6.81453e-26
Mext_1062	86.5748	0	0.217741	-1.6943	0.0902076	0.319169		271.5	1.84325	0.142629	12.9233	3.32421e-38	1.30453e-37
Mext_1063	713.998	0	0.0831592	-1.44271	0.149103	0.417149		732.106	-0.675082	0.0936291	-7.21017	5.58833e-13	9.93824e-13
Mext_1064	568.793	0	0.089351	0.800502	0.42342	0.685741		474.547	-1.2682	0.107311	-11.818	3.15183e-32	1.04836e-31
Mext_1065	1209.27	0	0.0714091	0.543147	0.587029	0.793712		959.112	-1.60189	0.0911745	-17.5695	4.21829e-69	2.98749e-68
Mext_1066	1709.72	0	0.06186	1.14371	0.252744	0.532073		1238.26	-2.13602	0.0852656	-25.0514	1.68662e-138	2.55002e-137
Mext_1068	537.931	0	0.0924167	1.13374	0.256903	0.536603		445.664	-1.24686	0.110505	-11.2834	1.58555e-29	4.8553e-29
Mext_1069	1015.05	0	0.06925	1.36797	0.171322	0.444363		727.436	-2.14645	0.0975642	-22.0004	2.85214e-107	3.07738e-106
Mext_1070	3221.85	0	0.0578221	0.203954	0.838389	0.926295		2371.29	-2.1713	0.0819249	-26.5035	8.82451e-155	1.52002e-153
Mext_1071	1028.09	0	0.0775371	3.68418	0.000229444	0.0056098		714.59	-1.86919	0.101121	-18.4847	2.74467e-76	2.15595e-75
Mext_1072	2501.39	0	0.0541404	1.62833	0.103454	0.342841		1713.71	-2.5663	0.0820045	-31.2947	5.51653e-215	1.34375e-213
Mext_1073	2913.92	0	0.0575275	1.85313	0.0638633	0.268143		1969	-2.6317	0.0843825	-31.1878	1.55944e-213	3.74189e-212
Mext_1074	2746.58	0	0.0575506	2.15521	0.0311457	0.176048		2067.66	-1.73062	0.0800781	-21.6117	1.3954e-103	1.45988e-102
Mext_1075	481.23	0	0.0911091	-0.170264	0.864803	0.936543		372.736	-1.8698	0.117024	-15.9778	1.82333e-57	1.07901e-56
Mext_1076	1155.64	0	0.070511	0.66878	0.503636	0.73736		797.566	-2.66001	0.112154	-23.7175	2.37913e-124	3.05988e-123
Mext_1077	1097.47	0	0.0705327	2.01434	0.043974	0.2123		695.3	-3.30423	0.111455	-29.6464	3.77749e-193	8.13342e-192
Mext_1078	1677.49	0	0.059911	2.19168	0.0284029	0.16667		1187.41	-2.14564	0.091185	-23.5307	1.98127e-122	2.51465e-121
Mext_1079	3949.2	0	0.053602	2.0226	0.0431148	0.210608		2672.02	-2.61748	0.0796336	-32.8691	6.07934e-237	1.71466e-235
Mext_1080	2310.56	0	0.057115	0.987983	0.323161	0.598256		1573.11	-2.75604	0.0905596	-30.4334	1.98433e-203	4.55735e-202
Mext_1081	2315.93	0	0.0581014	2.87925	0.00398623	0.043956		1506.7	-2.82069	0.0872379	-32.3333	2.38515e-229	6.42658e-228
Mext_1082	1937.8	0	0.0597311	1.67712	0.0935186	0.325809		1381.94	-2.17248	0.0837629	-25.9361	2.61259e-148	4.20017e-147
Mext_1083	728.502	0	0.0836729	0.486163	0.626852	0.815517		596.228	-1.42723	0.104187	-13.6987	1.0337e-42	4.52407e-42
Mext_1084	495.572	0	0.106922	-0.315064	0.752713	0.882754		402.887	-1.61967	0.126158	-12.8385	9.98184e-38	3.85139e-37
Mext_1085	801.813	0	0.0797678	0.663851	0.506786	0.73952		635.4	-1.58263	0.101722	-15.5584	1.39579e-54	7.79155e-54
Mext_1086	153.818	0	0.158134	-1.25991	0.207701	0.486872		282.394	0.871467	0.133464	6.5296	6.59447e-11	1.08624e-10
Mext_1087	129.784	0	0.176772	0.805546	0.420505	0.682119		188.389	0.603329	0.154941	3.89393	9.86335e-05	0.000128884
Mext_1088	6193.83	0	0.0608667	1.36592	0.171964	0.444893		4344.48	-2.36247	0.0818967	-28.8469	5.54278e-183	1.14733e-181
Mext_1089	1163.68	0	0.068943	-0.570211	0.568535	0.784585		902.224	-1.91601	0.108246	-17.7005	4.15277e-70	2.97605e-69
Mext_1090	904.661	0	0.0835249	-0.17559	0.860616	0.936205		657.209	-2.36023	0.108098	-21.8343	1.09677e-105	1.16771e-104
Mext_1091	947.021	0	0.0792032	2.85491	0.00430489	0.0463439		833.545	-0.790844	0.0961634	-8.22396	1.96891e-16	3.94355e-16
Mext_1092	1579.9	0	0.0653568	-0.414462	0.678536	0.845239		1236.92	-1.83167	0.0901586	-20.3161	9.25911e-92	8.73908e-91
Mext_1093	2097.56	0	0.0605442	-3.19055	0.00142003	0.0211515		1547.61	-2.80275	0.0881119	-31.809	4.86392e-222	1.26122e-220
Mext_1094	473.849	0	0.0908979	-1.04697	0.295115	0.573529		436.976	-1.06995	0.105411	-10.1503	3.30465e-24	8.5552e-24
Mext_1095	155.137	0	0.154786	1.33058	0.183326	0.458113		136.97	-0.82636	0.166676	-4.95789	7.1263e-07	1.01178e-06
Mext_1096	1452.74	0	0.0639283	1.366	0.171939	0.444893		1035.76	-2.21511	0.0910987	-24.3155	1.34414e-130	1.86286e-129
Mext_1097	387.44	0	0.100832	0.349067	0.727039	0.86994		387.05	-0.571396	0.109065	-5.23905	1.61409e-07	2.35473e-07
Mext_1098	102.13	0	0.180375	0.396919	0.691427	0.851557		218.58	1.39036	0.143144	9.713	2.65417e-22	6.44566e-22
Mext_1099	81.1715	0	0.199333	-0.277723	0.781225	0.898731		255.853	2.03317	0.144217	14.098	3.90781e-45	1.80013e-44
Mext_1100	447.653	0	0.0968193	0.365059	0.715068	0.864091		405.798	-0.959541	0.110136	-8.71233	2.9768e-18	6.2887e-18
Mext_1101	761.512	0	0.0779154	0.747612	0.454694	0.707297		618.285	-1.44031	0.101159	-14.238	5.31997e-46	2.51551e-45
Mext_1102	8321.09	0	0.0519182	-1.98523	0.0471189	0.220589		6335.65	-2.21242	0.0806212	-27.4421	8.62318e-166	1.60578e-164
Mext_1103	129.028	0	0.164748	-1.35781	0.174525	0.446937		160.876	0	0.156659	-0.848145	0.396357	0.417387
Mext_1104	86.8063	0	0.19906	-1.55217	0.120622	0.373245		170.669	0.959098	0.157221	6.1003	1.0587e-09	1.66757e-09
Mext_1105	79.3953	0	0.211333	-0.201821	0.840057	0.926295		247.231	2.02031	0.162694	12.4178	2.09197e-35	7.55774e-35
Mext_1106	185.639	0	0.152227	-1.24947	0.211493	0.491213		406.545	1.26645	0.112245	11.283	1.59249e-29	4.87346e-29
Mext_1107	192.993	0	0.134635	0.252655	0.800535	0.911029		308.715	0.745239	0.122133	6.10188	1.04827e-09	1.65169e-09
Mext_1108	144.451	0	0.15798	-0.00462897	0.996307	0.998341		246.308	0.861186	0.131669	6.54054	6.12967e-11	1.01175e-10
Mext_1109	72.1971	0	0.220727	-1.58809	0.112265	0.359423		196.379	1.58664	0.149792	10.5923	3.2362e-26	8.95992e-26
Mext_1110	116.221	0	0.173776	-2.16118	0.0306815	0.175328		259.538	1.18006	0.134068	8.80196	1.34452e-18	2.88462e-18
Mext_1111	149.707	0	0.164662	-0.206472	0.836422	0.926295		282.202	1.04767	0.136699	7.66406	1.80149e-14	3.38735e-14
Mext_1112	80.4384	0	0.210492	-1.76293	0.077912	0.294962		228.32	1.64706	0.1466	11.235	2.74345e-29	8.30611e-29
Mext_1113	89.6472	0	0.194016	-0.781774	0.434348	0.690329		254.707	1.78364	0.155839	11.4454	2.47998e-30	7.79722e-30
Mext_1114	4.76531	0	0.847636	-1.46041	0.144176	NA		25.1517	2.33162	0.421999	5.52519	3.29129e-08	4.92826e-08
Mext_1115	185.671	0	0.139807	-2.86847	0.00412466	0.0448128		406.778	1.12235	0.113804	9.86211	6.07605e-23	1.51524e-22
Mext_1116	116.079	0	0.186201	-1.24204	0.214223	0.493224		298.411	1.5447	0.14289	10.8104	3.07386e-27	8.78793e-27
Mext_1117	227.969	0	0.131011	-2.21323	0.0268819	0.161754		537.944	1.34695	0.115418	11.6702	1.8096e-31	5.91309e-31
Mext_1118	126.695	0	0.164469	0.0417149	0.966726	0.984275		167.416	0	0.150228	1.66433	0.0960455	0.106172
Mext_1119	109.398	0	0.187941	-0.0645531	0.94853	0.979973		177.881	0.737605	0.1604	4.59854	4.25469e-06	5.85627e-06
Mext_1120	94.4023	0	0.205468	-1.92092	0.0547419	0.242466		284.654	1.77307	0.134842	13.1492	1.71908e-39	6.95565e-39
Mext_1121	82.0836	0	0.206437	-1.25249	0.210393	0.491169		231.142	1.7024	0.147906	11.51	1.17453e-30	3.71946e-30
Mext_1122	192.438	0	0.137555	-3.19373	0.00140448	0.0211173		506.441	1.47527	0.110025	13.4085	5.39459e-41	2.26638e-40
Mext_1123	129.923	0	0.167079	0.436098	0.662765	0.836565		188.582	0.552469	0.155474	3.55344	0.000380233	0.000484893
Mext_1124	36.2311	0	0.296229	-0.943369	0.345492	NA		53.0253	0	0.249486	1.11316	0.265641	0.284266
Mext_1125	554.747	0	0.0884673	-0.758101	0.448391	0.702427		684.38	0	0.109118	-0.12109	0.90362	0.910606
Mext_1126	142.734	0	0.164342	-1.80764	0.0706627	0.283087		845.842	2.96741	0.126862	23.3908	5.2976e-121	6.63644e-120
Mext_1127	126.735	0	0.168564	-2.0491	0.0404521	0.202395		361.681	1.67802	0.128206	13.0885	3.83071e-39	1.53579e-38
Mext_1128	1875.53	0	0.0804491	0.0494599	0.960553	0.983057		1524.53	-1.52849	0.110718	-13.8052	2.36991e-43	1.04959e-42
Mext_1129	98.457	0	0.188933	-0.121579	0.903232	0.957393		240.753	1.5963	0.151069	10.5667	4.25037e-26	1.17341e-25
Mext_1130	421.123	0	0.0974733	-1.60623	0.108224	0.353712		557.038	0	0.0994385	1.00148	0.316595	0.336256
Mext_1131	259.954	0	0.119026	-2.73804	0.00618069	0.0598696		436.497	0.582905	0.107606	5.41702	6.06003e-08	8.971e-08
Mext_1132	196.15	0	0.138307	-2.72437	0.00644238	0.0618768		489.031	1.40065	0.11332	12.3601	4.29413e-35	1.53639e-34
Mext_1133	326.79	0	0.10778	-3.34483	0.000823344	0.0145543		798.524	1.3735	0.0943591	14.5561	5.34203e-48	2.63982e-47
Mext_1134	233.565	0	0.121945	-2.25595	0.0240738	0.151172		446.839	0.917909	0.107085	8.57182	1.01861e-17	2.11575e-17
Mext_1135	42.447	0	0.308479	-1.67206	0.0945121	NA		147.003	1.91246	0.197385	9.68899	3.3582e-22	8.12266e-22
Mext_1136	118.274	0	0.172154	-1.91474	0.0555263	0.243961		206.452	0.670994	0.140184	4.78653	1.69686e-06	2.3756e-06
Mext_1137	165.283	0	0.145309	0.472575	0.636516	0.821385		218.193	0	0.137551	2.19848	0.0279148	0.032132
Mext_1138	247.986	0	0.121066	-1.13095	0.258074	0.537566		355.293	0	0.113232	2.94941	0.00318377	0.00386104
Mext_1139	542.213	0	0.103114	-1.63901	0.10121	0.340264		1021.19	0.957679	0.0963639	9.93815	2.84051e-23	7.16516e-23
Mext_1140	144.295	0	0.156829	-2.98405	0.00284457	0.0345532		344.637	1.26422	0.119692	10.5623	4.45716e-26	1.22839e-25
Mext_1142	27.2119	0	0.351185	1.22505	0.220555	NA		64.396	1.84291	0.27235	6.7667	1.31754e-11	2.22496e-11
Mext_1143	81.9523	0	0.207529	-0.0925149	0.926289	0.970321		305.896	2.3585	0.157785	14.9476	1.61435e-50	8.38104e-50
Mext_1145	82.214	0	0.208347	-1.1007	0.271029	0.549673		232.204	1.72419	0.147888	11.6588	2.06976e-31	6.74489e-31
Mext_1146	72.3183	0	0.222807	-1.54515	0.12231	0.374238		216.283	1.75467	0.15343	11.4363	2.75353e-30	8.61797e-30
Mext_1147	103.247	0	0.194955	-2.23131	0.0256605	0.156899		262.316	1.39842	0.143232	9.76336	1.61703e-22	3.96288e-22
Mext_1148	130.51	0	0.163613	-2.00933	0.0445023	0.213233		306.623	1.31065	0.133141	9.84414	7.26598e-23	1.80545e-22
Mext_1149	70.9256	0	0.22307	-2.2724	0.0230625	0.147567		199.154	1.55679	0.167161	9.31311	1.24144e-20	2.85662e-20
Mext_1150	55.2763	0	0.290035	-2.09795	0.0359098	0.192596		238.189	2.288	0.335721	6.81517	9.41544e-12	1.59953e-11
Mext_1151	37.4012	0	0.3097	-1.74011	0.0818394	NA		163.845	2.3624	0.181023	13.0503	6.33352e-39	2.5266e-38
Mext_1152	156.932	0	0.160442	-3.68255	0.000230912	0.0056098		488.739	1.70596	0.120564	14.1499	1.87042e-45	8.72443e-45
Mext_1153	170.983	0	0.155696	0.0800253	0.936217	0.975065		334.759	1.16475	0.136427	8.53749	1.3717e-17	2.83571e-17
Mext_1154	75.0068	0	0.206546	0.286578	0.774436	0.895232		179.703	1.60831	0.155478	10.3443	4.44211e-25	1.19156e-24
Mext_1155	158.131	0	0.157379	-1.55131	0.120826	0.373245		396.694	1.49025	0.122015	12.2137	2.62757e-34	9.1765e-34
Mext_1156	27.5898	0	0.358722	-1.50944	0.131185	NA		111.975	2.20029	0.214487	10.2584	1.08513e-24	2.85521e-24
Mext_1157	86.9763	0	0.207581	-0.201121	0.840604	0.926295		233.737	1.74725	0.15527	11.2529	2.23975e-29	6.82395e-29
Mext_1158	246.743	0	0.12624	-0.199992	0.841487	0.926533		403.146	0.750465	0.116933	6.41791	1.3816e-10	2.2504e-10
Mext_1159	196.154	0	0.133654	-1.67847	0.093256	0.325415		400.58	1.09282	0.11287	9.68213	3.59141e-22	8.67804e-22
Mext_1160	181.814	0	0.136867	0.717332	0.473169	0.717732		246.508	0	0.12818	3.10174	0.00192386	0.00236462
Mext_1161	333.235	0	0.113922	-1.36524	0.172178	0.444939		550.023	0.671767	0.101591	6.61249	3.77899e-11	6.28919e-11
Mext_1162	256.561	0	0.124163	-0.868488	0.385127	0.653824		372.024	0	0.130973	3.03758	0.00238482	0.00291485
Mext_1163	1147.75	0	0.0676289	-0.0982455	0.921737	0.96775		1348.66	0	0.0815187	-1.1011	0.270852	0.289521
Mext_1164	261.096	0	0.12421	-3.18449	0.0014501	0.0214587		688.789	1.5026	0.101898	14.7461	3.26142e-49	1.65752e-48
Mext_1165	104.976	0	0.17622	-2.0129	0.0441252	0.212578		231.913	1.1743	0.138799	8.46037	2.66531e-17	5.46316e-17
Mext_1166	138.469	0	0.171586	-2.71352	0.00665722	0.0631394		409.089	1.67414	0.12778	13.1017	3.21893e-39	1.29266e-38
Mext_1167	67.2213	0	0.228725	0.69856	0.484827	0.727155		177.91	1.84294	0.173408	10.6277	2.21436e-26	6.16619e-26
Mext_1168	51.9923	0	0.258255	-0.752664	0.451652	0.705061		168.98	1.99249	0.180842	11.0179	3.13303e-28	9.17462e-28
Mext_1169	51.3914	0	0.255569	-1.31027	0.190106	0.467091		223.579	2.42402	0.162538	14.9136	2.68823e-50	1.39113e-49
Mext_1170	80.2817	0	0.230753	1.21624	0.223893	0.503954		229.616	2.06669	0.166674	12.3996	2.62623e-35	9.47368e-35
Mext_1171	89.5912	0	0.199882	1.41699	0.156486	0.42491		182.381	1.45266	0.16046	9.05308	1.38993e-19	3.08923e-19
Mext_1172	105.13	0	0.17592	0.0153052	0.987789	0.994804		152.466	0	0.154507	3.15815	0.00158772	0.00196298
Mext_1173	141.177	0	0.154105	0.528358	0.597251	0.799679		149.867	0	0.156802	-1.91988	0.0548727	0.0618488
Mext_1174	31.5142	0	0.329072	-0.959358	0.337378	NA		93.0176	1.75225	0.217192	8.06776	7.16002e-16	1.41065e-15
Mext_1175	37.6214	0	0.307617	0.688168	0.491347	NA		160.034	2.7218	0.211382	12.8762	6.12832e-38	2.38362e-37
Mext_1176	97.4862	0	0.187453	-1.00556	0.314628	0.589887		251.061	1.57423	0.14062	11.1949	4.31929e-29	1.29794e-28
Mext_1177	395.328	0	0.102284	-2.18574	0.0288348	0.168041		584.199	0	0.103018	3.3125	0.000924667	0.00115775
Mext_1178	384.867	0	0.104549	-1.18181	0.23728	0.516044		526.32	0	0.105521	2.16053	0.030732	0.0352653
Mext_1179	165.464	0	0.154631	-1.55875	0.119057	0.370716		411.01	1.48106	0.131498	11.2629	1.99956e-29	6.096e-29
Mext_1180	40.5699	0	0.296045	-2.30385	0.0212311	NA		109.672	1.37511	0.200377	6.8626	6.76192e-12	1.1528e-11
Mext_1181	142.839	0	0.155994	-2.31691	0.0205085	0.136303		378.554	1.53391	0.127536	12.0273	2.55516e-33	8.69078e-33
Mext_1182	10197.1	0	0.0560929	3.39759	0.000679816	0.0125037		5925.39	-5.13665	0.0893493	-57.4895	0	0
Mext_1183	167.557	0	0.143252	-0.670114	0.502785	0.737206		192.331	0	0.139175	-1.81591	0.0693835	0.0775878
Mext_1184	222.565	0	0.128677	-0.479355	0.631686	0.818137		260.406	0	0.131419	-1.25675	0.208846	0.225591
Mext_1185	7101.52	0	0.0525007	1.62897	0.10332	0.342841		4602.29	-3.26567	0.104133	-31.3604	7.01207e-216	1.74326e-214
Mext_1186	430.35	0	0.0975485	-1.43631	0.150914	0.420552		371.206	-1.46768	0.114298	-12.8408	9.68235e-38	3.73883e-37
Mext_1187	353.297	0	0.103982	-0.0391523	0.968769	0.985251		395.678	0	0.109714	-2.127	0.0334201	0.0381865
Mext_1188	731.167	0	0.0816033	1.1304	0.258306	0.537799		872.97	0	0.092848	0.609634	0.542104	0.565068
Mext_1189	497.554	0	0.09099	1.16731	0.243083	0.521401		424.458	-1.1033	0.107272	-10.285	8.23094e-25	2.17761e-24
Mext_1190	718.345	0	0.0794638	-0.0138563	0.988945	0.994804		968.164	0.293821	0.0860195	3.41575	0.000636059	0.000801598
Mext_1191	864.323	1.07124	0.177163	6.04663	1.47907e-09	2.16755e-07		500.245	-1.04616	0.107221	-9.75709	1.72024e-22	4.20726e-22
Mext_1192	384.666	0.52868	0.110884	4.76786	1.86191e-06	0.000107071		710.231	1.44568	0.111414	12.9757	1.68e-38	6.64694e-38
Mext_1193	91.5792	0	0.189259	-1.80584	0.0709438	0.283513		240.591	1.52479	0.140272	10.8703	1.59761e-27	4.59466e-27
Mext_1194	46.4884	0	0.271482	-0.980891	0.326647	NA		95.5034	1.07355	0.206361	5.2023	1.96837e-07	2.85775e-07
Mext_1195	50.8082	0	0.27274	0.147501	0.882736	0.946488		93.8861	1.04701	0.200496	5.22209	1.76911e-07	2.57466e-07
Mext_1196	65.6123	0	0.226036	-0.953801	0.340184	0.611578		145.356	1.26313	0.170425	7.41164	1.24745e-13	2.26779e-13
Mext_1197	200.477	0	0.150462	-0.998674	0.317952	0.593207		478.431	1.45662	0.121547	11.984	4.3089e-33	1.4594e-32
Mext_1198	46.643	0	0.274636	-0.697641	0.485402	NA		108.019	1.35988	0.198638	6.84603	7.59299e-12	1.29311e-11
Mext_1199	47.8035	0	0.259797	0.420925	0.67381	0.842123		150.537	2.12842	0.18142	11.732	8.73838e-32	2.87681e-31
Mext_1200	274.633	0	0.114661	-2.26111	0.0237527	0.15029		486.739	0.75733	0.105507	7.178	7.07384e-13	1.25246e-12
Mext_1201	365.299	0	0.101983	1.27228	0.203272	0.481338		422.442	0	0.10729	0.0362472	0.971085	0.972901
Mext_1202	1162.75	0	0.0667807	1.90292	0.0570504	0.248257		1202.26	-0.342233	0.0856841	-3.99413	6.49319e-05	8.55179e-05
Mext_1203	516.986	0	0.0985868	-0.863665	0.387772	0.655064		493.113	-0.912574	0.107768	-8.46796	2.4973e-17	5.12314e-17
Mext_1204	234.469	0	0.132985	-1.6006	0.109466	0.355104		251.188	-0.629526	0.136005	-4.62871	3.67958e-06	5.07772e-06
Mext_1205	68.186	0	0.229695	0.78945	0.429849	0.690329		144.417	1.43287	0.175844	8.14857	3.68242e-16	7.32989e-16
Mext_1206	77.5537	-1.44245	0.219324	-6.57678	4.80747e-11	8.73614e-09		353.777	2.05465	0.132737	15.4791	4.8014e-54	2.6405e-53
Mext_1207	150.636	0	0.161776	-1.28954	0.197211	0.4758		554.921	2.21933	0.123826	17.9231	7.79333e-72	5.72104e-71
Mext_1208	50.0926	0	0.2712	-1.42861	0.153116	0.423881		185.871	2.12007	0.177555	11.9403	7.29312e-33	2.45634e-32
Mext_1209	218.366	-0.704469	0.135594	-5.19541	2.04267e-07	1.47299e-05		675.597	1.64336	0.104369	15.7456	7.35865e-56	4.17538e-55
Mext_1210	304.476	0	0.126403	-2.59368	0.00949543	0.0818553		786.713	1.50078	0.112422	13.3495	1.19244e-40	4.95359e-40
Mext_1211	182.783	0	0.147232	-1.46183	0.143788	0.410801		380.438	1.12889	0.126636	8.91441	4.9044e-19	1.06934e-18
Mext_1212	155.245	0	0.16798	-1.72609	0.0843319	0.308013		514.935	1.98138	0.133032	14.894	3.60417e-50	1.86113e-49
Mext_1213	66.9455	0	0.224201	-2.8229	0.00475919	0.049476		175.06	1.3585	0.153288	8.86238	7.8325e-19	1.694e-18
Mext_1214	112.813	0	0.177727	0.675181	0.499561	0.737206		144.55	0	0.162478	1.66735	0.0954458	0.105533
Mext_1215	135.234	0	0.179117	-1.28623	0.198362	0.476885		395.164	1.78465	0.143406	12.4448	1.49266e-35	5.42101e-35
Mext_1216	54.3763	0	0.26863	0.956068	0.339038	0.610743		446.198	3.81789	0.178707	21.3639	2.89696e-101	2.95392e-100
Mext_1217	179.752	0	0.146334	-2.79527	0.00518563	0.0528214		583.522	1.88107	0.115103	16.3425	4.92337e-60	3.01337e-59
Mext_1218	1655.1	0	0.067586	-0.780651	0.435008	0.690329		1885.42	0	0.10704	-2.19517	0.0281517	0.032397
Mext_1219	714.165	0	0.0810729	-1.19365	0.232614	0.511009		836.832	0	0.0965773	-2.0355	0.0418001	0.0474693
Mext_1220	754.785	0	0.080005	0.226766	0.820606	0.917777		673.349	-1.0386	0.104436	-9.94486	2.65549e-23	6.7125e-23
Mext_1221	360.547	0	0.109191	-1.71724	0.0859354	0.311079		403.737	-0.436439	0.114599	-3.80838	0.000139878	0.000181596
Mext_1222	107.628	0	0.189208	-2.10638	0.0351714	0.190824		184.209	0.564248	0.15534	3.63235	0.000280852	0.000360061
Mext_1223	48.2971	0	0.27595	-0.623405	0.533018	0.757904		86.0465	0.824665	0.213774	3.85766	0.000114479	0.000149185
Mext_1224	362.16	0	0.106869	-3.02079	0.00252114	0.0313324		564.644	0.396666	0.103274	3.84092	0.000122573	0.000159646
Mext_1225	324.612	0	0.113583	1.47505	0.140199	0.404396		282.491	-0.93274	0.139833	-6.67037	2.55159e-11	4.26119e-11
Mext_1226	318.772	0	0.117372	0.00820055	0.993457	0.996968		315.464	-0.658271	0.118541	-5.5531	2.8064e-08	4.21527e-08
Mext_1227	504.877	0	0.0897863	-1.39567	0.162814	0.435098		437.138	-1.4261	0.111782	-12.7578	2.81946e-37	1.07157e-36
Mext_1228	103.128	0	0.204053	-0.271087	0.786324	0.900951		208.585	1.18421	0.162982	7.26592	3.70507e-13	6.64791e-13
Mext_1229	31.2824	0	0.352495	-2.47688	0.0132535	NA		122.742	1.97241	0.207003	9.52839	1.59734e-21	3.79507e-21
Mext_1230	90.7053	0	0.191569	0.28422	0.776242	0.895644		167.825	1.08332	0.159081	6.80984	9.77071e-12	1.6593e-11
Mext_1231	213.638	0	0.131808	1.05311	0.292292	0.570207		242.246	0	0.138224	-0.302978	0.761907	0.776887
Mext_1232	223.367	0	0.13175	2.60701	0.00913379	0.07934		203.384	0	0.149004	-3.30773	0.000940539	0.00117702
Mext_1233	365.05	0	0.103703	0.738302	0.460331	0.710781		368.676	-0.484205	0.111428	-4.34545	1.38993e-05	1.87567e-05
Mext_1234	442.328	0	0.102475	0.926092	0.354398	0.624276		374.637	-1.16114	0.120103	-9.66786	4.12928e-22	9.95279e-22
Mext_1235	1473.56	0	0.0759856	-0.296346	0.766966	0.889995		1110.98	-2.07626	0.0991504	-20.9405	2.29012e-97	2.26801e-96
Mext_1236	144.776	0	0.160485	1.19502	0.232078	0.510861		188.932	0	0.145158	2.67781	0.00741045	0.00880744
Mext_1237	916.535	0	0.0732779	1.63316	0.102435	0.341425		781.906	-1.07993	0.105268	-10.2588	1.07996e-24	2.84314e-24
Mext_1238	594.765	0	0.0830398	1.60212	0.10913	0.354888		590.027	-0.4783	0.106607	-4.48657	7.23785e-06	9.86664e-06
Mext_1239	189.433	0	0.141116	0.485099	0.627606	0.816266		284.01	0.616329	0.130383	4.72707	2.27784e-06	3.16874e-06
Mext_1240	2079.26	0	0.0594116	-0.422344	0.672774	0.841344		1633.78	-1.79801	0.0825683	-21.776	3.91822e-105	4.15331e-104
Mext_1241	847.298	0	0.0817226	0.342597	0.731902	0.871718		834.184	-0.635609	0.0975513	-6.51564	7.2382e-11	1.19065e-10
Mext_1242	964.068	0	0.0731193	-0.00400681	0.996803	0.998341		1209.36	0	0.083029	1.26204	0.206933	0.223726
Mext_1243	66.3628	0	0.272462	-0.562848	0.573538	0.787117		86.9925	0	0.229391	0.4385	0.661024	0.680786
Mext_1244	409.65	0	0.0977093	-1.84612	0.0648748	0.270942		448.655	-0.505675	0.106044	-4.76854	1.85567e-06	2.59043e-06
Mext_1245	943.082	0	0.0732434	0.101924	0.918817	0.966471		1028.82	-0.303219	0.0902774	-3.35874	0.000782981	0.000982393
Mext_1246	3069.07	0	0.0583506	-4.03929	5.36124e-05	0.00188807		2377.92	-2.44161	0.082432	-29.6197	8.32927e-193	1.78543e-191
Mext_1247	15612.7	0	0.0577308	-1.9154	0.0554415	0.243961		10244.8	-4.48279	0.0831078	-53.9395	0	0
Mext_1248	219.501	0	0.125233	-0.930217	0.352259	0.622447		257.434	0	0.126667	-1.70643	0.0879277	0.097511
Mext_1249	249.298	0	0.12176	0.954755	0.339702	0.611194		209.908	-1.14219	0.136923	-8.34183	7.31503e-17	1.47926e-16
Mext_1250	584.938	0	0.0842531	-0.858577	0.390574	0.657664		582.098	-0.723737	0.0981948	-7.37042	1.70085e-13	3.08044e-13
Mext_1251	863.863	0	0.0744608	-2.35062	0.0187421	0.127273		861.867	-0.848473	0.0894461	-9.48585	2.40413e-21	5.67277e-21
Mext_1252	220.805	0	0.126236	0.0111131	0.991133	0.995382		201.392	-0.976448	0.137444	-7.10431	1.20925e-12	2.12004e-12
Mext_1253	185.959	0	0.140884	1.63673	0.101686	0.340428		170.186	-0.639059	0.152712	-4.18474	2.85498e-05	3.79745e-05
Mext_1254	566.208	0	0.0865156	-0.779206	0.435858	0.69094		548.904	-0.820712	0.0995168	-8.24697	1.62461e-16	3.26071e-16
Mext_1255	142.384	0	0.17051	-2.17559	0.0295862	0.170139		306.062	1.11074	0.139774	7.94665	1.91616e-15	3.72948e-15
Mext_1256	160.122	0	0.157534	-0.785756	0.432011	0.690329		316.247	1.09375	0.121694	8.98771	2.52431e-19	5.55417e-19
Mext_1257	98.9908	0	0.190946	-0.126014	0.899721	0.955754		196.736	1.17458	0.156825	7.48973	6.90159e-14	1.26661e-13
Mext_1258	162.073	0	0.164747	0.149917	0.88083	0.945282		251.196	0.661835	0.142476	4.64525	3.39663e-06	4.69263e-06
Mext_1259	273.86	0	0.11846	-0.93279	0.350928	0.621305		483.73	0.85907	0.111811	7.68326	1.55095e-14	2.92425e-14
Mext_1260	197.466	0	0.136311	-0.358019	0.720329	0.867105		253.253	0	0.127328	0.971289	0.331404	0.351134
Mext_1261	170.067	0	0.162242	-1.04774	0.294756	0.573529		285.736	0.703228	0.13602	5.17004	2.34044e-07	3.38773e-07
Mext_1262	335.644	0	0.115869	0.193627	0.846468	0.928972		423.765	0	0.118235	1.2232	0.221256	0.238249
Mext_1263	392.779	0	0.102755	1.96057	0.0499288	0.227738		336.71	-0.935701	0.120085	-7.792	6.59555e-15	1.25782e-14
Mext_1264	177.272	0	0.140314	-1.44495	0.148472	0.416364		433.254	1.47155	0.11784	12.4877	8.71608e-36	3.20165e-35
Mext_1265	6598.68	0	0.0612158	-3.46605	0.000528168	0.010478		5080.72	-2.42812	0.088846	-27.3296	1.88885e-164	3.47708e-163
Mext_1266	599.128	0	0.0879519	-0.385978	0.699513	0.856574		688.458	0	0.0920067	-1.98961	0.0466342	0.0528345
Mext_1267	1153	0	0.0763173	2.46499	0.0137019	0.103401		732.812	-3.01651	0.11494	-26.2441	8.33757e-152	1.39142e-150
Mext_1268	4123.8	0	0.0580969	1.42252	0.154874	0.423881		2631.74	-3.53373	0.087258	-40.4975	0	0
Mext_1269	1412.24	0	0.0736107	1.68866	0.0912845	0.321477		891.64	-3.45673	0.107181	-32.2514	3.36054e-228	9.00437e-227
Mext_1270	495.771	0	0.0954733	0.850374	0.395117	0.661139		502.835	-0.465417	0.107345	-4.33571	1.45292e-05	1.95903e-05
Mext_1271	187.495	0	0.136981	0.239073	0.811049	0.916566		364.011	1.16741	0.119999	9.72855	2.27818e-22	5.55213e-22
Mext_1273	80.7269	0	0.206531	-1.21607	0.223957	0.503954		237.195	1.78346	0.147211	12.115	8.79546e-34	3.0214e-33
Mext_1274	227.448	0	0.135618	-3.56078	0.000369752	0.00814344		721.379	1.799	0.110195	16.3256	6.48963e-60	3.96196e-59
Mext_1275	41.9459	0	0.287145	-0.183082	0.854733	NA		99.9595	1.51609	0.213617	7.09723	1.27279e-12	2.2282e-12
Mext_1276	39.759	0	0.310106	-2.23672	0.0253045	NA		154.659	2.03905	0.187245	10.8898	1.28984e-27	3.72064e-27
Mext_1277	452.707	0	0.0977115	-1.70622	0.0879665	0.315623		815.553	0.861083	0.0962006	8.95092	3.52533e-19	7.73551e-19
Mext_1278	72.1928	0	0.220963	-1.45293	0.146244	0.413947		247.701	2.02467	0.1517	13.3466	1.24055e-40	5.14461e-40
Mext_1279	83.7741	0	0.213329	-1.35397	0.175745	0.448293		274.173	1.95486	0.145999	13.3896	6.95729e-41	2.90771e-40
Mext_1280	71.5488	0	0.223887	-0.73658	0.461378	0.710781		199.638	1.73884	0.162281	10.715	8.65967e-27	2.43816e-26
Mext_1281	140.49	0	0.162882	0.0648023	0.948331	0.979973		214.595	0.615378	0.147561	4.17032	3.04174e-05	4.04029e-05
Mext_1282	321.558	0	0.111465	0.933231	0.350701	0.621164		404.404	0	0.116339	1.82088	0.0686246	0.0768105
Mext_1283	80.4893	0	0.205031	-0.857823	0.39099	0.657778		147.874	0.902008	0.165455	5.45169	4.98931e-08	7.40414e-08
Mext_1284	105.243	0	0.175937	0.456074	0.648337	0.825503		166.749	0.75932	0.15218	4.98962	6.04978e-07	8.61982e-07
Mext_1285	52.3618	0	0.251262	-1.36967	0.170788	0.444363		149.282	1.67423	0.171555	9.75909	1.68654e-22	4.12693e-22
Mext_1286	157.709	0	0.147244	-0.634365	0.525843	0.754311		273.791	0.829963	0.129427	6.41258	1.43078e-10	2.32893e-10
Mext_1287	141.751	0	0.165173	0.369597	0.711683	0.863535		245.167	0.941697	0.146869	6.4118	1.43808e-10	2.34003e-10
Mext_1288	140.873	0	0.170618	0.151916	0.879253	0.945041		290.088	1.28026	0.139253	9.19379	3.79238e-20	8.57911e-20
Mext_1289	477.067	0	0.0923176	0.122476	0.902522	0.956863		611.087	0	0.0976178	1.77113	0.0765394	0.085392
Mext_1290	86.2486	0	0.195677	-1.50976	0.131105	0.388323		119.768	0	0.168759	0.717279	0.473202	0.495496
Mext_1291	145.527	0	0.165921	1.41817	0.156142	0.424748		258.062	1.12204	0.131954	8.50328	1.84308e-17	3.79393e-17
Mext_1292	127.32	0	0.161514	-0.903449	0.366288	0.637077		327.27	1.60797	0.125313	12.8316	1.09059e-37	4.20455e-37
Mext_1293	237.366	0	0.12575	-1.30788	0.190913	0.468095		462.752	1.03772	0.107672	9.63781	5.53564e-22	1.3296e-21
Mext_1294	250.155	0	0.130571	-1.61616	0.106059	0.349149		461.492	0.873125	0.11627	7.50947	5.93651e-14	1.09365e-13
Mext_1295	37.9136	0	0.302119	-0.157786	0.874625	NA		121.563	2.05321	0.203275	10.1006	5.4883e-24	1.414e-23
Mext_1296	43.8263	0	0.306026	-1.66701	0.0955133	NA		171.15	2.1305	0.193687	10.9997	3.83387e-28	1.12065e-27
Mext_1297	40.09	0	0.309107	-1.42389	0.154479	NA		136.122	1.92023	0.203702	9.42666	4.23374e-21	9.90748e-21
Mext_1298	338.672	0	0.110267	-0.487162	0.626144	0.815297		675.308	1.16275	0.101067	11.5048	1.2478e-30	3.94375e-30
Mext_1299	170.238	0	0.149651	-1.22441	0.220796	0.500787		451.614	1.64537	0.113264	14.5269	8.18736e-48	4.0089e-47
Mext_1300	83.9911	0	0.21653	-0.728902	0.466062	0.71215		231.79	1.7228	0.159779	10.7824	4.16777e-27	1.18591e-26
Mext_1301	92.1921	0	0.216728	-0.642578	0.520498	0.750912		256.922	1.7468	0.157398	11.098	1.28333e-28	3.79956e-28
Mext_1302	130.889	0	0.170524	-0.502257	0.615487	0.809698		258.458	1.11176	0.150159	7.40387	1.32272e-13	2.40191e-13
Mext_1303	83.0465	0	0.19892	-0.752453	0.451779	0.705061		200.284	1.4747	0.147964	9.96663	2.13343e-23	5.40133e-23
Mext_1304	56.5901	0	0.24124	0.256186	0.797807	0.909923		157.73	1.87993	0.175881	10.6887	1.15025e-26	3.22726e-26
Mext_1305	18.544	0	0.415213	-1.9332	0.0532115	NA		100.39	2.57834	0.234185	11.0099	3.42498e-28	1.00174e-27
Mext_1306	30.9411	0	0.318844	-0.424549	0.671166	NA		92.8305	1.88596	0.213686	8.82586	1.08624e-18	2.34091e-18
Mext_1307	247.719	0	0.123959	-1.02146	0.307037	0.585096		526.959	1.24133	0.106673	11.6368	2.67798e-31	8.68588e-31
Mext_1308	90.6551	0	0.194888	1.2024	0.22921	0.507254		177.623	1.32615	0.164536	8.05995	7.63278e-16	1.50257e-15
Mext_1309	88.8175	0	0.191431	2.03232	0.0421218	0.206875		174.271	1.45458	0.165996	8.76272	1.90594e-18	4.06381e-18
Mext_1310	409.826	0	0.0977529	-2.40894	0.0159988	0.113744		792.889	0.969082	0.0938944	10.321	5.66447e-25	1.51105e-24
Mext_1311	709.376	0	0.0796227	1.09171	0.274962	0.553388		522.123	-1.96223	0.105914	-18.5266	1.26058e-76	9.93425e-76
Mext_1312	139.333	0	0.157079	-0.406501	0.684375	0.847632		280.72	1.17753	0.136084	8.65292	5.01986e-18	1.05036e-17
Mext_1313	171.517	0	0.14386	-1.2009	0.229789	0.507997		361.464	1.18868	0.121745	9.76372	1.61131e-22	3.95085e-22
Mext_1314	216.281	0	0.132249	-3.07818	0.00208268	0.0275046		346.878	0	0.123141	3.28324	0.00102622	0.00128219
Mext_1315	145.443	0	0.154653	-1.40639	0.15961	0.428803		410.466	1.73066	0.131127	13.1984	8.96352e-40	3.65436e-39
Mext_1316	166.495	0	0.148928	-1.26111	0.207269	0.486375		315.652	0.953971	0.126627	7.53373	4.93095e-14	9.10837e-14
Mext_1317	117.368	0	0.168308	-0.73038	0.465158	0.71128		187.358	0.614223	0.149637	4.10476	4.04729e-05	5.36118e-05
Mext_1318	478.844	0	0.0944411	0.69339	0.488065	0.729128		631.549	0	0.0982587	3.04688	0.00231229	0.00282979
Mext_1319	503.024	0	0.0969891	-0.949544	0.342344	0.61376		691.175	0	0.0943969	2.80231	0.00507382	0.00609338
Mext_1320	684.247	0	0.0803448	-0.65291	0.513814	0.745293		643.765	-0.915556	0.0974565	-9.39451	5.74867e-21	1.33683e-20
Mext_1321	279.165	0	0.114165	0.113205	0.909868	0.961251		379.086	0	0.118044	2.80705	0.00499981	0.00600749
Mext_1322	246.246	0	0.121003	-0.661463	0.508315	0.740153		332.612	0	0.12764	1.77344	0.0761551	0.0850026
Mext_1323	198.027	0	0.136366	-1.34236	0.17948	0.452233		311.349	0.528456	0.124391	4.24836	2.15345e-05	2.87703e-05
Mext_1324	51.6606	0	0.258509	-0.971805	0.331147	0.606617		141.557	1.64278	0.178279	9.21467	3.1224e-20	7.09676e-20
Mext_1325	52.2418	0	0.261121	-0.941698	0.346348	0.618011		166.675	1.93264	0.169664	11.3909	4.63906e-30	1.43886e-29
Mext_1326	152.632	0	0.150923	-1.71121	0.0870424	0.313789		299.595	0.979976	0.125209	7.82672	5.00747e-15	9.59134e-15
Mext_1327	129.082	0	0.162996	-1.09859	0.271946	0.550066		202.616	0.521468	0.147464	3.53623	0.000405875	0.000516909
Mext_1328	210.584	0	0.127682	-1.47679	0.139731	0.403817		344.813	0.620868	0.118716	5.22986	1.69643e-07	2.47037e-07
Mext_1329	1691.39	0	0.0639423	-0.845454	0.397858	0.661139		1674.98	-0.718026	0.0800363	-8.97125	2.93159e-19	6.44737e-19
Mext_1330	414.125	0	0.0989866	-2.72455	0.00643897	0.0618768		623.931	0.351466	0.10279	3.41925	0.000627947	0.000791994
Mext_1331	613.362	0	0.0838698	-3.70592	0.000210624	0.00537565		872.812	0	0.0897594	1.883	0.0597002	0.0671488
Mext_1332	134.428	0	0.161426	-0.837855	0.402112	0.663582		186.712	0	0.151394	1.6862	0.0917571	0.101618
Mext_1333	82.9468	0	0.208433	0.0816908	0.934893	0.974774		164.774	1.19814	0.160623	7.45932	8.69696e-14	1.59005e-13
Mext_1334	242.187	0	0.120716	-0.161529	0.871677	0.940369		418.454	0.877906	0.109454	8.02075	1.05097e-15	2.05883e-15
Mext_1335	133.659	0	0.160869	-1.41157	0.158076	0.427095		209.459	0.48498	0.143072	3.38976	0.000699539	0.000880908
Mext_1336	323.711	0	0.118929	1.06343	0.287587	0.56571		392.949	0	0.118694	1.09881	0.271853	0.290527
Mext_1337	203.415	0	0.136212	-0.397888	0.690713	0.851535		205.176	-0.655185	0.14414	-4.54547	5.48137e-06	7.50402e-06
Mext_1338	374.458	0	0.106892	0.91616	0.359583	0.628456		363.785	-0.584041	0.116282	-5.02264	5.0965e-07	7.28956e-07
Mext_1339	847.429	0	0.0798429	-1.09873	0.271885	0.550066		919.77	-0.427498	0.0870251	-4.91235	8.99923e-07	1.27096e-06
Mext_1340	227.695	0	0.125301	-2.39075	0.0168138	0.117878		603.947	1.57306	0.102428	15.3577	3.14392e-53	1.69421e-52
Mext_1341	153.707	0	0.159775	-0.0213031	0.983004	0.993047		168.255	0	0.147446	-2.07724	0.0377797	0.0430354
Mext_1342	232.186	0	0.123398	-0.648146	0.516891	0.747845		275.669	0	0.129834	-1.05471	0.29156	0.31083
Mext_1343	36.4005	0	0.305381	0.170523	0.864599	NA		47.2275	0	0.264634	0.923759	0.355612	0.37571
Mext_1344	23.8128	0	0.393476	1.64452	0.100068	NA		26.4759	0	0.352092	1.22728	0.219716	0.236696
Mext_1345	233.09	0	0.122766	2.05312	0.0400605	0.202142		215.096	-0.570244	0.136248	-4.18534	2.84734e-05	3.78834e-05
Mext_1346	171.549	0	0.149524	0.734651	0.462552	0.710781		240.473	0.493016	0.135556	3.63699	0.000275843	0.000353827
Mext_1347	199.778	0	0.144184	2.91998	0.00350053	0.0402605		199.449	0	0.139597	-0.653831	0.51322	0.536119
Mext_1348	284.945	0	0.116025	3.72182	0.000197791	0.00516417		211.723	-1.18716	0.143915	-8.24903	1.59685e-16	3.20766e-16
Mext_1349	874.199	0.335132	0.0793053	4.22584	2.38047e-05	0.000957033		714.687	-0.920109	0.0973205	-9.45442	3.24825e-21	7.63999e-21
Mext_1350	95.8713	0	0.195869	0.416989	0.676687	0.844557		130.097	0	0.171992	2.23701	0.0252858	0.0292034
Mext_1351	73.2461	0	0.211163	-0.159806	0.873034	0.940971		145.835	1.16916	0.164265	7.11755	1.09866e-12	1.92896e-12
Mext_1352	63.9073	0	0.256465	-1.78534	0.0742069	0.286174		174.674	1.51823	0.184238	8.24058	1.71374e-16	3.43674e-16
Mext_1353	153.63	0	0.151043	-1.2182	0.223147	0.503604		325.487	1.1978	0.122443	9.78254	1.3381e-22	3.28764e-22
Mext_1354	108.547	0	0.18226	-0.801378	0.422913	0.685442		188.27	0.782828	0.146132	5.35701	8.46124e-08	1.2453e-07
Mext_1355	4718.83	1.56248	0.200367	7.79807	6.28633e-15	2.19683e-12		1618.38	-3.05158	0.0952319	-32.0437	2.69031e-225	7.1687e-224
Mext_1356	1024.7	1.5585	0.268033	5.81458	6.07873e-09	7.46369e-07		365.652	-2.61522	0.126329	-20.7017	3.34445e-95	3.25207e-94
Mext_1357	2105.65	0	0.171342	3.95205	7.7486e-05	0.00249659		1199.14	-2.16106	0.0898064	-24.0635	6.02271e-128	8.13656e-127
Mext_1358	1198.15	1.86388	0.224583	8.29927	1.04755e-16	5.2878e-14		409.057	-1.69684	0.120482	-14.0838	4.77953e-45	2.19749e-44
Mext_1359	2348.83	1.66369	0.224532	7.40959	1.26688e-13	3.19747e-11		865.561	-1.89399	0.100426	-18.8596	2.44889e-79	2.00867e-78
Mext_1360	4980.33	1.65869	0.278749	5.95048	2.67352e-09	3.47022e-07		1893.99	-1.70646	0.095915	-17.7913	8.25073e-71	5.95708e-70
Mext_1361	1923.07	1.51719	0.226909	6.68633	2.28842e-11	4.33178e-09		854.735	-1.25742	0.0997183	-12.6097	1.86745e-36	6.96574e-36
Mext_1362	542.538	1.32053	0.103985	12.6992	5.9748e-37	1.35718e-33		217.369	-2.70833	0.160679	-16.8556	9.55048e-64	6.22459e-63
Mext_1363	1532.72	1.20223	0.0865725	13.887	7.59707e-44	3.45135e-40		686.553	-2.17503	0.110782	-19.6334	8.01555e-86	7.15907e-85
Mext_1364	186.481	0	0.151713	3.33167	0.00086327	0.0151422		339.775	1.39465	0.133018	10.4847	1.0161e-25	2.77342e-25
Mext_1365	1139.86	0	0.0784978	1.62965	0.103176	0.342841		891.929	-1.5015	0.102628	-14.6305	1.79518e-48	8.9629e-48
Mext_1366	481.683	0	0.0958442	0.434162	0.664171	0.836565		466.212	-0.683016	0.10565	-6.46488	1.01382e-10	1.65863e-10
Mext_1367	0	0	NA	NA	NA	NA		0.121235	0	4.08047	0.0885688	0.929425	0.935242
Mext_1368	0.156331	0	4.08047	0.224096	0.822683	NA		0	0	NA	NA	NA	NA
Mext_1369	0	0	NA	NA	NA	NA		0	0	NA	NA	NA	NA
Mext_1370	400.509	0	0.100635	1.77465	0.0759558	0.290705		424.216	0	0.119775	-1.75417	0.0794007	0.0884819
Mext_1371	192.04	0	0.139917	1.34731	0.177881	0.450453		222.893	0	0.138587	0.534225	0.593186	0.614859
Mext_1372	51.9143	0	0.25585	-1.24451	0.213313	0.492772		128.444	1.41477	0.183232	7.72119	1.15248e-14	2.17977e-14
Mext_1373	2711.31	0	0.0568794	0.732933	0.463599	0.711		2309.86	-1.21763	0.0738804	-16.481	5.02244e-61	3.13367e-60
Mext_1374	489.883	0	0.0959392	0.216328	0.828732	0.923451		554.932	0	0.100053	-1.73896	0.0820413	0.0912768
Mext_1375	389.877	0	0.106322	1.79657	0.0724046	0.285728		399.552	0	0.114578	-2.63806	0.00833818	0.00987115
Mext_1376	311.073	0	0.112318	2.5167	0.011846	0.0944145		332.425	0	0.128345	-0.473509	0.63585	0.656874
Mext_1377	1671.15	0	0.0607105	-1.58176	0.113704	0.360725		1395.33	-1.57514	0.0878789	-17.924	7.65625e-72	5.62898e-71
Mext_1378	208.535	0	0.141611	-0.432433	0.665427	0.837133		376.786	0.943048	0.127204	7.41367	1.22854e-13	2.23425e-13
Mext_1379	134.532	0	0.158058	0.210448	0.833318	0.925614		163.063	0	0.158323	0.264992	0.791016	0.80385
Mext_1380	140.772	0	0.163081	0.144339	0.885233	0.947377		234.055	0.821872	0.14397	5.70865	1.13877e-08	1.73368e-08
Mext_1381	149.224	0	0.151378	-1.24966	0.211423	0.491213		155.123	-0.713332	0.155677	-4.58213	4.60265e-06	6.32799e-06
Mext_1382	231.906	0	0.124151	-1.43783	0.150483	0.420186		526.17	1.33852	0.106572	12.5598	3.5137e-36	1.30158e-35
Mext_1383	293.348	0	0.125714	-2.5227	0.0116458	0.0936401		817.351	1.65139	0.106966	15.4384	9.03342e-54	4.92853e-53
Mext_1384	303.129	0	0.114063	0.445061	0.656276	0.830195		503.07	0.841745	0.11572	7.27401	3.48974e-13	6.26387e-13
Mext_1385	56.9433	0	0.244557	1.23958	0.215131	0.493252		123.805	1.59744	0.188946	8.45452	2.80241e-17	5.73929e-17
Mext_1386	319.96	0	0.116466	2.18551	0.0288514	0.168041		334.521	0	0.122534	-1.24479	0.213208	0.230096
Mext_1387	204.441	0	0.130879	2.53823	0.0111416	0.09153		235.909	0	0.129722	1.60383	0.108751	0.119805
Mext_1388	415.564	0	0.0997004	2.06937	0.0385115	0.198365		503.957	0	0.103998	2.04309	0.0410434	0.0466428
Mext_1389	592.513	0	0.0909777	-1.85378	0.0637701	0.268		423.206	-3.11378	0.131066	-23.7573	9.24181e-125	1.20143e-123
Mext_1390	640.649	0	0.101635	2.46399	0.01374	0.103517		472.326	-1.58885	0.126098	-12.6001	2.10835e-36	7.84613e-36
Mext_1391	586.601	0	0.0866409	1.08904	0.276134	0.554833		533.398	-0.85277	0.101766	-8.37975	5.30407e-17	1.07712e-16
Mext_1392	168.804	0	0.145153	1.2979	0.194323	0.47209		134.918	-1.28086	0.165551	-7.73695	1.01831e-14	1.93131e-14
Mext_1393	468.185	0	0.0927577	2.81487	0.00487965	0.0503824		518.004	0	0.101514	0.139648	0.888938	0.89656
Mext_1394	38.2883	0	0.319769	-2.07665	0.0378343	NA		173.204	2.30899	0.189334	12.1953	3.29216e-34	1.14395e-33
Mext_1395	2111.48	0	0.0577859	2.66097	0.00779151	0.0707936		1917.31	-0.76756	0.0908227	-8.4512	2.88329e-17	5.90241e-17
Mext_1396	282.678	0	0.115301	2.35452	0.0185465	0.126322		411.637	0.727647	0.112525	6.46655	1.00266e-10	1.64093e-10
Mext_1397	87.7212	0	0.191391	0.64332	0.520017	0.750456		165.775	1.1709	0.172675	6.78098	1.19366e-11	2.02143e-11
Mext_1398	175.461	0	0.141781	3.29967	0.000967982	0.0164087		243.762	0.793121	0.132418	5.98952	2.10456e-09	3.2817e-09
Mext_1399	16.5352	0	0.459966	-1.61915	0.105414	NA		88.8699	2.57104	0.252151	10.1964	2.05724e-24	5.36619e-24
Mext_1400	74.1134	0	0.247521	-1.37044	0.170549	0.444363		409.581	2.84066	0.319293	8.89671	5.75249e-19	1.24974e-18
Mext_1401	122.88	0	0.168106	-0.848958	0.395905	0.661139		269.119	1.29219	0.131572	9.82113	9.13134e-23	2.25733e-22
Mext_1402	232.88	0	0.128322	2.57407	0.0100509	0.0855083		233.882	0	0.13202	-1.47278	0.140811	0.15382
Mext_1403	111.285	0	0.178193	1.72665	0.0842307	0.308013		128.375	0	0.164992	1.1022	0.270373	0.289074
Mext_1404	203.308	0	0.135158	-1.31336	0.18906	0.46532		245.291	0	0.132494	-1.3051	0.19186	0.207755
Mext_1405	278.587	0	0.119515	-0.356813	0.721232	0.867502		243.981	-1.22844	0.142675	-8.61009	7.30045e-18	1.52161e-17
Mext_1406	1083.6	0	0.0722101	1.96313	0.0496311	0.226835		1131.19	0	0.0890875	-3.29972	0.000967816	0.00121052
Mext_1407	364.706	0	0.108126	0.592226	0.553699	0.774847		304.961	-1.27754	0.124127	-10.2922	7.63961e-25	2.0245e-24
Mext_1408	1123.83	0	0.0796284	2.31859	0.0204175	0.13624		809.516	-1.8766	0.0989085	-18.9731	2.84822e-80	2.3932e-79
Mext_1409	528.795	0	0.0909205	2.09553	0.0361241	0.192596		518.596	-0.445016	0.101895	-4.36739	1.25738e-05	1.70013e-05
Mext_1410	324.239	0	0.109291	0.553189	0.580134	0.789704		315.175	-0.648516	0.116943	-5.54557	2.93004e-08	4.39551e-08
Mext_1411	462.861	0	0.0946707	-0.436786	0.662266	0.836208		512.685	0	0.104664	-2.96635	0.00301358	0.00366386
Mext_1412	61.6759	0	0.260829	0.932253	0.351206	0.621312		75.3441	0	0.226347	1.26757	0.204952	0.221733
Mext_1413	4.95697	0	0.827232	0.688374	0.491217	NA		18.0915	2.69801	0.529565	5.09478	3.49153e-07	5.01927e-07
Mext_1414	7.76032	0	0.643728	0.382392	0.702171	NA		32.9259	2.70021	0.409937	6.58689	4.4912e-11	7.45905e-11
Mext_1415	20.1168	0	0.409248	0.113676	0.909495	NA		57.0263	1.89508	0.273964	6.91727	4.60437e-12	7.91689e-12
Mext_1416	24.5129	0	0.356181	0.4903	0.623922	NA		97.3576	2.56873	0.232216	11.0618	1.9219e-28	5.66932e-28
Mext_1417	121.068	0	0.166484	-0.863574	0.387822	0.655064		258.098	1.23651	0.134686	9.18063	4.28581e-20	9.69079e-20
Mext_1418	203.693	0	0.160847	0.129123	0.897261	0.955011		598.085	1.94633	0.129734	15.0025	7.06661e-51	3.68457e-50
Mext_1419	23.7055	0	0.37563	-1.12243	0.261679	NA		95.2128	2.25188	0.224968	10.0098	1.38038e-23	3.51694e-23
Mext_1420	32.9794	0	0.317516	0.731257	0.464622	NA		110.477	2.31688	0.224787	10.307	6.55087e-25	1.74076e-24
Mext_1421	22.0465	0	0.437871	-0.26922	0.787761	NA		83.7843	2.32604	0.444569	5.23214	1.67563e-07	2.44083e-07
Mext_1422	22.3131	0	0.395641	1.01347	0.310834	NA		49.0273	1.65288	0.291937	5.66178	1.49815e-08	2.26862e-08
Mext_1423	0.858033	0	2.05925	-0.42368	0.671799	NA		2.26705	0	1.26796	0.992545	0.320932	0.340637
Mext_1424	1.78488	0	1.30816	-0.211593	0.832425	NA		5.72016	0	0.81371	2.36241	0.0181565	0.0212031
Mext_1425	18.9438	0	0.412801	1.42053	0.155454	NA		48.3059	2.11291	0.297549	7.10104	1.23821e-12	2.16924e-12
Mext_1426	17.1985	0	0.453771	-0.0765763	0.938961	NA		53.8691	2.08974	0.286565	7.29238	3.04527e-13	5.48444e-13
Mext_1427	12.9515	0	0.489706	0.561542	0.574428	NA		26.71	1.45749	0.37168	3.92137	8.80461e-05	0.000115268
Mext_1428	20.7138	0	0.424874	0.758461	0.448175	NA		50.6335	1.77745	0.295756	6.00987	1.85671e-09	2.90178e-09
Mext_1429	145.842	0	0.15536	1.20002	0.23013	0.508502		168.513	0	0.151637	0.383834	0.701101	0.71838
Mext_1430	1161	0.30255	0.0710342	4.25922	2.05141e-05	0.00084723		811.62	-1.77607	0.0955256	-18.5926	3.68609e-77	2.93366e-76
Mext_1431	768.509	0	0.0797988	2.05099	0.0402682	0.202142		673.077	-0.899226	0.102364	-8.78463	1.56882e-18	3.35241e-18
Mext_1432	30.3558	0	0.32274	0.369491	0.711762	NA		62.9197	1.3605	0.243998	5.57587	2.46292e-08	3.70514e-08
Mext_1433	147.148	0	0.178156	-1.01654	0.309371	0.587078		335.458	1.35003	0.136064	9.92199	3.34023e-23	8.40372e-23
Mext_1434	153.966	0	0.155479	-1.3712	0.170312	0.444363		301.623	1.00635	0.131313	7.66374	1.80595e-14	3.39442e-14
Mext_1435	500.034	0	0.09307	1.0042	0.315282	0.590088		438.602	-1.0044	0.109054	-9.21006	3.25937e-20	7.39761e-20
Mext_1436	710.744	0	0.0805448	0.67593	0.499085	0.736869		576.614	-1.43562	0.109261	-13.1394	1.9585e-39	7.90448e-39
Mext_1437	620.949	0	0.0871015	0.747692	0.454646	0.707297		465.086	-1.90938	0.112337	-16.9968	8.66957e-65	5.75941e-64
Mext_1438	213.803	0	0.149564	3.60442	0.000312847	0.0071781		151.992	-1.18345	0.16194	-7.30798	2.71186e-13	4.88763e-13
Mext_1439	857.973	0	0.0796203	2.26254	0.0236638	0.149937		776.301	-0.743219	0.103133	-7.20639	5.74559e-13	1.02141e-12
Mext_1440	583.246	0	0.0974151	2.82141	0.00478126	0.049592		442.485	-1.36531	0.108314	-12.6051	1.97932e-36	7.37161e-36
Mext_1441	1369.22	0	0.0656535	1.42393	0.154466	0.423881		902.067	-2.98231	0.102524	-29.0888	4.97641e-186	1.04353e-184
Mext_1442	299.847	0	0.112803	1.97833	0.0478913	0.222692		245.591	-1.1029	0.13181	-8.3673	5.89545e-17	1.1957e-16
Mext_1443	615.872	0	0.0852215	2.56222	0.0104006	0.0878255		428.191	-2.03374	0.113025	-17.9938	2.17786e-72	1.61101e-71
Mext_1444	1386.98	0	0.073865	-0.248169	0.804004	0.913552		959.697	-2.88164	0.111758	-25.7847	1.31575e-146	2.06035e-145
Mext_1445	35.3843	0	0.304073	0.427213	0.669224	NA		73.9224	1.36531	0.227079	6.0125	1.82685e-09	2.85604e-09
Mext_1446	53.7471	0	0.250907	0.715757	0.474141	0.718726		102.565	1.23594	0.200446	6.16596	7.00576e-10	1.11038e-09
Mext_1447	207.622	0	0.132921	1.50988	0.131075	0.388323		206.001	0	0.137744	-2.83771	0.00454382	0.00546505
Mext_1448	224.214	0	0.127909	-0.486432	0.626661	0.815503		268.915	0	0.121859	-0.761782	0.44619	0.46782
Mext_1449	722.506	0	0.0804497	-1.65617	0.097688	0.335447		740.552	-0.687953	0.0926555	-7.42485	1.1291e-13	2.05496e-13
Mext_1450	1300.12	0	0.0651906	-0.857668	0.391076	0.657778		977.049	-2.18988	0.0912056	-24.0104	2.16644e-127	2.90243e-126
Mext_1451	204.968	0	0.132877	1.64253	0.10048	0.339898		237.097	0	0.133163	0.665058	0.506013	0.529049
Mext_1452	700.938	0	0.0844498	2.05663	0.039722	0.201392		492.439	-2.10066	0.115601	-18.1716	8.65849e-74	6.58673e-73
Mext_1453	110.374	0	0.17425	-1.4273	0.153494	0.423881		284.332	1.54758	0.130253	11.8813	1.48063e-32	4.96599e-32
Mext_1454	987.543	0	0.0711149	1.69289	0.0904771	0.319653		927.515	-0.688403	0.087942	-7.82792	4.95989e-15	9.504e-15
Mext_1455	1190.26	0	0.0680301	-0.0870037	0.930669	0.973035		1280.94	-0.363103	0.0810012	-4.48268	7.37109e-06	1.00369e-05
Mext_1456	795.331	0	0.077175	3.2453	0.00117326	0.0187681		744.677	-0.522212	0.092096	-5.67029	1.42552e-08	2.16069e-08
Mext_1457	1047.26	0.342122	0.069969	4.88963	1.01028e-06	6.37458e-05		921.376	-0.621588	0.0903245	-6.88173	5.91318e-12	1.01132e-11
Mext_1458	367.548	0	0.110296	2.26522	0.0234995	0.149521		305.821	-0.99073	0.127261	-7.785	6.9714e-15	1.32793e-14
Mext_1459	804.078	0	0.0825993	4.1906	2.78215e-05	0.00108959		651.852	-0.933044	0.10256	-9.09759	9.23616e-20	2.06232e-19
Mext_1460	101.959	0	0.187725	0.640174	0.52206	0.751633		137.024	0	0.17216	2.24929	0.0244938	0.0283227
Mext_1461	156.98	0	0.154187	0.871803	0.383316	0.652187		180.905	0	0.159482	0.0779759	0.937847	0.942051
Mext_1462	93.2627	0	0.192089	-0.00419564	0.996652	0.998341		212.678	1.46311	0.157041	9.31674	1.19971e-20	2.76192e-20
Mext_1463	16.2011	0	0.512884	-0.317973	0.750506	NA		64.4413	2.37957	0.641863	3.70729	0.000209486	0.000269787
Mext_1464	189.13	0	0.142454	1.21346	0.224955	0.504926		228.836	0	0.146743	1.21926	0.222745	0.239745
Mext_1465	5102.66	0	0.0491986	-0.104937	0.916425	0.964848		3170.7	-5.2736	0.0973322	-54.1814	0	0
Mext_1466	14053.2	0	0.0449629	0.491382	0.623156	0.814441		8768.77	-4.64995	0.0753381	-61.721	0	0
Mext_1467	5058.83	0	0.0503854	1.44991	0.147084	0.415033		3180.16	-3.90976	0.0830786	-47.0609	0	0
Mext_1468	13765.4	0	0.0439014	0.231344	0.817048	0.917332		8634.47	-4.611	0.0766935	-60.1224	0	0
Mext_1469	5031.3	0	0.0569275	0.366243	0.714184	0.864057		3353.82	-3.18763	0.0928425	-34.3338	2.45944e-258	8.1806e-257
Mext_1470	836.623	0	0.076385	0.452858	0.650651	0.826281		821.944	-0.632672	0.0920635	-6.87213	6.32494e-12	1.07983e-11
Mext_1471	818.517	0	0.0797751	1.01101	0.312012	0.588027		716.47	-1.03581	0.0977761	-10.5937	3.18887e-26	8.83394e-26
Mext_1472	602.293	0	0.0852301	-0.502227	0.615508	0.809698		650.167	-0.399083	0.094416	-4.22685	2.36983e-05	3.16174e-05
Mext_1473	160.201	0	0.145769	0.433489	0.66466	0.836904		228.8	0.50657	0.135603	3.73569	0.000187204	0.000241478
Mext_1474	238.163	0	0.126815	-0.371632	0.710167	0.86251		385.516	0.708126	0.120097	5.89631	3.71724e-09	5.75545e-09
Mext_1475	336.32	0	0.105746	-0.918544	0.358334	0.627327		538.253	0.640689	0.102341	6.26034	3.84131e-10	6.13465e-10
Mext_1476	395.729	0	0.1047	-0.693936	0.487722	0.728856		1827.94	2.68845	0.125189	21.4752	2.6583e-102	2.73953e-101
Mext_1477	777.967	0	0.0765624	2.82452	0.00473513	0.0494522		668.187	-0.903841	0.095115	-9.50262	2.04681e-21	4.83673e-21
Mext_1478	2766.44	0	0.0545698	0.837336	0.402404	0.663582		2313.77	-1.30213	0.0749529	-17.3726	1.33083e-67	9.22209e-67
Mext_1479	307.769	0	0.113232	0.420061	0.674441	0.84268		232.343	-1.89548	0.146868	-12.906	4.16439e-38	1.6263e-37
Mext_1480	230.282	0	0.130827	-1.91512	0.055477	0.243961		337.108	0	0.126888	2.35383	0.0185809	0.021662
Mext_1481	101.456	0	0.179117	-0.565945	0.571431	0.786104		204.274	1.15357	0.143708	8.02715	9.97629e-16	1.95592e-15
Mext_1482	136.519	0	0.159434	-1.39324	0.163546	0.435351		198.792	0	0.142947	2.17728	0.0294595	0.0338454
Mext_1483	316.426	0	0.112726	-3.13511	0.00171791	0.0239401		577.772	0.757913	0.10727	7.06547	1.60069e-12	2.78906e-12
Mext_1484	347.332	0	0.129729	-3.69717	0.000218021	0.0054722		848.185	1.30578	0.125281	10.4229	1.94974e-25	5.26811e-25
Mext_1485	303.601	0	0.114191	-1.94282	0.0520374	0.23453		376.757	0	0.114149	-1.23053	0.218498	0.235437
Mext_1486	108.201	0	0.177991	-1.97039	0.0487932	0.225043		165.19	0	0.152201	2.11602	0.0343431	0.0392132
Mext_1487	192.627	0	0.135082	-0.0927506	0.926102	0.970321		214.037	0	0.138427	-1.9424	0.0520892	0.0588214
Mext_1488	313.246	0	0.112704	2.06282	0.03913	0.199983		283.432	-0.671495	0.128578	-5.22249	1.76535e-07	2.56997e-07
Mext_1489	175.028	0	0.149355	1.60437	0.108632	0.354551		198.792	0	0.141865	0.407484	0.683653	0.702291
Mext_1490	218.802	0	0.127053	-0.925871	0.354513	0.624276		323.834	0.436486	0.116759	3.73835	0.000185232	0.000239062
Mext_1491	133.619	0	0.166426	2.42845	0.0151637	0.110046		124.58	0	0.169395	-2.03624	0.0417258	0.047396
Mext_1492	159.199	0	0.152438	0.154427	0.877273	0.943972		263.194	0.810981	0.134707	6.02033	1.74063e-09	2.72478e-09
Mext_1493	408.803	0	0.0965786	-1.75325	0.0795584	0.298705		437.802	-0.569025	0.115291	-4.93556	7.9921e-07	1.13137e-06
Mext_1494	962.78	0	0.0728905	1.22118	0.222016	0.502433		866.14	-0.903976	0.091993	-9.82657	8.65113e-23	2.14191e-22
Mext_1495	266.141	0	0.121497	0.845017	0.398101	0.661139		235.252	-0.949928	0.133315	-7.12542	1.03765e-12	1.82516e-12
Mext_1496	275.155	0	0.120751	0.351598	0.72514	0.86994		230.357	-1.30089	0.14301	-9.09647	9.33129e-20	2.08163e-19
Mext_1497	729.153	0	0.0827949	1.51922	0.128708	0.383674		572.326	-1.48074	0.105861	-13.9875	1.85888e-44	8.43402e-44
Mext_1498	591.061	0	0.0887558	2.13497	0.0327638	0.183082		509.621	-0.926151	0.107139	-8.64442	5.40772e-18	1.12955e-17
Mext_1499	385.85	0	0.1101	-0.193954	0.846212	0.928972		475.704	0	0.113666	0.268706	0.788156	0.801281
Mext_1500	106.288	0	0.191857	-1.07578	0.282025	0.559931		244.265	1.33238	0.150574	8.8487	8.85431e-19	1.91242e-18
Mext_1501	1396.66	0	0.0641522	1.50994	0.131059	0.388323		1517.69	0	0.0809247	-2.69776	0.00698073	0.0083172
Mext_1502	141.074	0	0.155912	-0.290851	0.771165	0.892754		212.796	0.539824	0.144969	3.72371	0.000196319	0.000253099
Mext_1503	97.5826	0	0.183919	-0.783744	0.433191	0.690329		170.774	0.810355	0.15854	5.11137	3.19832e-07	4.606e-07
Mext_1504	336.903	0	0.105394	-0.141011	0.887861	0.94922		338.423	-0.620184	0.115018	-5.39205	6.96575e-08	1.02802e-07
Mext_1505	443.204	0	0.0978725	-0.367402	0.713319	0.864033		439.415	-0.689079	0.107291	-6.4225	1.3405e-10	2.18567e-10
Mext_1506	572.582	0	0.0885773	2.8802	0.00397422	0.043956		538.645	-0.502801	0.101799	-4.93915	7.84641e-07	1.11206e-06
Mext_1507	127.611	0	0.172369	0.416469	0.677067	0.844567		194.682	0.655259	0.143657	4.56128	5.08427e-06	6.97425e-06
Mext_1508	356.244	0	0.110529	-0.173715	0.86209	0.936205		427.744	0	0.110023	-0.29835	0.765436	0.779826
Mext_1509	914.042	0	0.0738805	-1.53643	0.124433	0.378126		951.406	-0.608266	0.0869301	-6.99718	2.61161e-12	4.5211e-12
Mext_1510	1202.54	0.300497	0.0704543	4.26513	1.99785e-05	0.000832683		839.255	-1.79481	0.0924918	-19.405	6.99971e-84	6.06097e-83
Mext_1512	2481.41	0	0.0607551	3.31543	0.000915007	0.0156863		1610.57	-2.70229	0.0943146	-28.6518	1.5215e-180	3.12263e-179
Mext_1514	1319.68	0.534437	0.0716293	7.46115	8.57674e-14	2.43526e-11		767.245	-2.5062	0.104314	-24.0256	1.5017e-127	2.01746e-126
Mext_1515	345.016	0	0.10471	-0.0161699	0.987099	0.994804		549.413	0.702636	0.10027	7.00743	2.42744e-12	4.2068e-12
Mext_1516	119.534	0	0.175089	2.10913	0.0349334	0.190091		122.42	0	0.169492	-0.552825	0.580383	0.601717
Mext_1517	71.2045	0	0.22028	1.63944	0.101123	0.340264		94.8795	0	0.195945	3.11747	0.00182411	0.00224602
Mext_1518	28.6734	0	0.337326	0.735413	0.462088	NA		106.936	2.49512	0.220237	11.3292	9.40104e-30	2.88982e-29
Mext_1519	149.054	0	0.161097	-2.21968	0.0264404	0.159945		564.437	2.18536	0.115312	18.9517	4.27299e-80	3.55321e-79
Mext_1520	320.352	0	0.106768	1.05776	0.290166	0.568936		295.408	-0.767912	0.120136	-6.39204	1.63688e-10	2.65366e-10
Mext_1521	300.699	0	0.11184	0.594425	0.552228	0.773834		267.391	-0.985176	0.125551	-7.84684	4.26666e-15	8.1854e-15
Mext_1522	411.946	0	0.101302	0.103187	0.917814	0.965863		398.019	-0.719136	0.112675	-6.38239	1.74347e-10	2.82173e-10
Mext_1523	49.1274	0	0.287124	-0.852299	0.394048	0.660518		119.895	1.45806	0.182439	7.99205	1.32719e-15	2.58836e-15
Mext_1524	130.045	0	0.159109	-0.149719	0.880987	0.945282		237.072	0.991532	0.138044	7.1827	6.8348e-13	1.21148e-12
Mext_1525	177.311	0	0.13981	-1.16951	0.242197	0.520237		419.609	1.4333	0.117212	12.2283	2.19558e-34	7.67895e-34
Mext_1526	710.024	0	0.0789509	0.673862	0.500399	0.737206		638.735	-0.954245	0.0955933	-9.98234	1.82125e-23	4.62553e-23
Mext_1527	326.47	0	0.109508	1.29122	0.196628	0.475267		366.102	0	0.122186	-0.561875	0.574201	0.595949
Mext_1528	814.676	0	0.0807054	1.55356	0.12029	0.373216		651.359	-1.39607	0.0987141	-14.1426	2.07524e-45	9.64246e-45
Mext_1529	6873.54	0	0.0550088	-2.01567	0.0438342	0.2123		4775.09	-3.23574	0.0819153	-39.501	0	0
Mext_1530	1071.01	0	0.0764698	-2.10945	0.0349058	0.190091		785.123	-2.7667	0.105668	-26.1829	4.15648e-151	6.8653e-150
Mext_1531	855.8	0	0.0840854	-3.54115	0.000398394	0.00845315		641.979	-3.02029	0.118609	-25.4643	4.90633e-143	7.56014e-142
Mext_1532	1248.11	0	0.0707805	2.63004	0.00853751	0.075606		820.21	-2.63664	0.102318	-25.7691	1.97081e-146	3.07612e-145
Mext_1533	762.743	0	0.0798032	-1.56196	0.118297	0.369549		571.791	-2.4029	0.114301	-21.0225	4.07967e-98	4.0907e-97
Mext_1534	127.074	0	0.164428	1.63757	0.101511	0.340344		143.202	0	0.16989	0.423032	0.672272	0.691778
Mext_1535	71.5625	0	0.212454	0.626566	0.530944	0.756337		98.2574	0	0.187254	2.48266	0.0130406	0.0153215
Mext_1536	126.011	0	0.163008	-1.1815	0.237405	0.516044		223.826	0.811169	0.142601	5.68837	1.28256e-08	1.94766e-08
Mext_1537	985.017	0	0.0719973	2.49301	0.0126665	0.0983285		971.693	-0.433408	0.0856419	-5.06069	4.17732e-07	5.99085e-07
Mext_1538	119.683	0	0.167808	-0.241298	0.809324	0.915984		149.648	0	0.157368	0.34692	0.728651	0.744867
Mext_1539	195.225	0	0.135916	0.397343	0.691114	0.851557		305.559	0.71267	0.124928	5.70467	1.16571e-08	1.773e-08
Mext_1540	1689.46	0	0.0619023	2.2585	0.0239143	0.151102		1143.68	-2.50598	0.0956327	-26.2043	2.37497e-151	3.93624e-150
Mext_1541	431.924	0	0.0979795	3.22527	0.00125854	0.019648		364.58	-0.816601	0.115493	-7.07054	1.54329e-12	2.69099e-12
Mext_1542	3741.13	0	0.0544412	2.83586	0.00457028	0.0483893		2357.6	-3.31033	0.0845591	-39.1482	0	0
Mext_1543	3184	0.274822	0.0585062	4.69731	2.63605e-06	0.000139251		1921.33	-3.2904	0.0838274	-39.2521	0	0
Mext_1544	3923.68	0	0.0528884	1.53272	0.125344	0.378905		2791.26	-2.25004	0.0910617	-24.709	8.56969e-135	1.24869e-133
Mext_1545	422.069	0	0.116561	-0.273288	0.784632	0.900077		410.425	-0.757595	0.120078	-6.3092	2.80479e-10	4.50917e-10
Mext_1546	554.16	0	0.0902203	0.231984	0.81655	0.917332		569.812	-0.483695	0.106739	-4.53159	5.8541e-06	8.00066e-06
Mext_1547	410.739	0	0.0968141	0.747488	0.454769	0.707297		439.427	0	0.107199	-2.74885	0.00598049	0.00715729
Mext_1548	72.9351	0	0.212372	-1.52982	0.126061	0.379771		118.676	0	0.185333	2.66396	0.00772273	0.0091673
Mext_1549	729.205	0	0.080271	-0.928333	0.353235	0.622961		982.147	0	0.0898752	2.5487	0.0108126	0.0127441
Mext_1550	1909.76	0	0.0617944	2.31849	0.0204225	0.13624		1488.44	-1.49174	0.0815868	-18.2841	1.10703e-74	8.4884e-74
Mext_1551	86.6814	0	0.212456	1.00478	0.315004	0.589887		161.828	1.22059	0.177462	6.87805	6.06763e-12	1.03663e-11
Mext_1552	37.5519	0	0.292181	0.32365	0.746203	NA		53.7708	0	0.246163	2.14072	0.0322969	0.0369819
Mext_1553	69.1874	0	0.222033	-0.055761	0.955532	0.98202		118.506	0.875093	0.18731	4.6719	2.98421e-06	4.13468e-06
Mext_1554	466.49	0	0.0949129	2.771	0.00558843	0.0557983		387.543	-0.968628	0.114299	-8.47452	2.36043e-17	4.84647e-17
Mext_1555	1316.93	0	0.065149	1.22004	0.222448	0.502778		1001.07	-1.77548	0.0891707	-19.9111	3.26266e-88	3.00302e-87
Mext_1556	93.3128	0	0.190968	0.292905	0.769595	0.892133		176.327	1.12748	0.155941	7.23017	4.82391e-13	8.61374e-13
Mext_1557	53.8689	0	0.252052	-2.46142	0.0138387	0.103964		135.06	1.26603	0.175492	7.21422	5.42438e-13	9.66092e-13
Mext_1558	356.339	0	0.108639	0.0795466	0.936598	0.975122		433.429	0	0.111091	0.300541	0.763765	0.778453
Mext_1559	2353.57	0	0.0550648	1.61396	0.106536	0.35039		1540.42	-3.09922	0.0883309	-35.0865	1.08479e-269	3.8755e-268
Mext_1560	784.997	0	0.079963	0.957732	0.338198	0.610743		867.586	0	0.105768	-1.82037	0.0687024	0.0768798
Mext_1561	564.173	0	0.0878943	3.91357	9.0941e-05	0.00284928		443.108	-1.07465	0.108492	-9.90535	3.94598e-23	9.89676e-23
Mext_1562	172.049	0	0.145718	1.76153	0.0781486	0.295611		166.056	0	0.151282	-2.73061	0.00632164	0.00755433
Mext_1563	2780.08	0	0.0635593	0.333397	0.738835	0.874095		2181.21	-1.70844	0.0919351	-18.5832	4.39836e-77	3.49477e-76
Mext_1564	441.206	0	0.0957888	-2.04846	0.0405151	0.202395		664.893	0.415871	0.0992634	4.18957	2.79489e-05	3.71957e-05
Mext_1565	563.655	0	0.0897145	1.5311	0.125744	0.379067		430.949	-1.61909	0.112843	-14.3481	1.09421e-46	5.23551e-46
Mext_1566	201.567	0	0.130781	-0.115606	0.907965	0.959945		255.38	0	0.125189	0.946279	0.344006	0.363927
Mext_1567	307.051	0	0.110157	0.0771212	0.938527	0.975682		438.249	0.447094	0.1061	4.21388	2.51026e-05	3.3455e-05
Mext_1568	308.908	0	0.110865	-0.665238	0.505898	0.738977		298.699	-0.839627	0.120253	-6.98218	2.90625e-12	5.02395e-12
Mext_1569	650.88	0	0.0834189	3.69236	0.000222186	0.00554611		499.093	-1.25938	0.110039	-11.4449	2.4949e-30	7.83903e-30
Mext_1570	324.206	0	0.112879	1.79036	0.0733967	0.285728		331.221	0	0.118644	-2.46843	0.0135709	0.015929
Mext_1571	666.218	0.535303	0.0926891	5.77526	7.68338e-09	9.18569e-07		440.473	-1.56378	0.115	-13.5981	4.11143e-42	1.77365e-41
Mext_1572	442.634	0	0.0961815	-1.1058	0.268813	0.547876		406.25	-1.11385	0.108868	-10.2312	1.43752e-24	3.76597e-24
Mext_1573	887.576	0	0.0745996	0.406516	0.684364	0.847632		643.415	-2.24078	0.103448	-21.661	4.78673e-104	5.0407e-103
Mext_1574	1571.05	0	0.0623342	0.3755	0.707289	0.861303		1131.93	-2.31601	0.0885609	-26.1517	9.43723e-151	1.54816e-149
Mext_1575	650.856	0	0.0907781	-0.735785	0.461861	0.710781		505.86	-1.95039	0.110521	-17.6472	1.0701e-69	7.63473e-69
Mext_1576	1268.49	0	0.0647093	1.44626	0.148105	0.41566		959.807	-1.77216	0.0887815	-19.9609	1.20443e-88	1.11711e-87
Mext_1577	314.33	0	0.111278	-0.179454	0.857581	0.934514		348.835	0	0.119361	-2.26616	0.0234416	0.0271342
Mext_1578	510.045	0	0.0922435	-0.135501	0.892216	0.952382		545.346	-0.397159	0.104793	-3.78995	0.000150676	0.000195405
Mext_1579	1642.05	0	0.0621253	-0.428012	0.668642	0.839128		1541.27	-0.891473	0.080033	-11.1388	8.11824e-29	2.41693e-28
Mext_1580	481.484	0	0.09585	0.375409	0.707357	0.861303		478.213	-0.586298	0.119333	-4.91311	8.96427e-07	1.26639e-06
Mext_1581	228.92	0	0.132958	-1.31888	0.18721	0.463232		403.025	0.799473	0.118896	6.72412	1.76653e-11	2.96967e-11
Mext_1582	89.6628	0	0.200451	0.0840292	0.933033	0.973982		174.607	1.15606	0.165153	6.99992	2.56118e-12	4.43539e-12
Mext_1583	743.625	0	0.0875896	2.81517	0.0048751	0.0503824		662.406	-0.714332	0.0986494	-7.24111	4.45015e-13	7.96403e-13
Mext_1584	236.434	0	0.131964	0.106825	0.914928	0.964429		266.019	0	0.139318	-1.34775	0.177739	0.192681
Mext_1585	790.891	0	0.0804693	0.977733	0.328207	0.603076		654.493	-1.29256	0.103798	-12.4526	1.35365e-35	4.9273e-35
Mext_1586	1301.5	0.301982	0.0663534	4.55111	5.33625e-06	0.000252527		853.371	-2.24825	0.0937614	-23.9785	4.66415e-127	6.19703e-126
Mext_1587	1114.28	0	0.068079	0.454787	0.649262	0.825758		822.563	-2.09023	0.0965428	-21.6508	5.97023e-104	6.2733e-103
Mext_1588	1167.28	0	0.0668749	-1.59	0.111834	0.35907		884.167	-2.26705	0.0944924	-23.9919	3.37879e-127	4.50163e-126
Mext_1589	117.781	0	0.178997	1.03397	0.301151	0.579661		1783.26	4.6848	0.235756	19.8714	7.19229e-88	6.60732e-87
Mext_1590	551.296	0	0.0879449	1.86165	0.0626528	0.26502		640.17	0	0.0940089	0.561988	0.574124	0.595949
Mext_1591	404.422	0	0.102027	1.02729	0.304282	0.581881		410.105	-0.436107	0.110037	-3.96328	7.39273e-05	9.7206e-05
Mext_1592	445.149	0	0.0982688	-0.106777	0.914966	0.964429		430.853	-0.746367	0.113571	-6.57181	4.97082e-11	8.23575e-11
Mext_1593	452.956	0	0.0942095	-0.685696	0.492905	0.733097		433.091	-0.868497	0.110671	-7.84755	4.24232e-15	8.14196e-15
Mext_1594	99.3168	0	0.187687	0.228283	0.819427	0.917332		175.827	0.978863	0.156063	6.27223	3.55921e-10	5.69355e-10
Mext_1595	629.983	0	0.0835605	0.0987927	0.921303	0.96775		918.774	0.503233	0.0895792	5.61774	1.93468e-08	2.91866e-08
Mext_1596	799.754	0	0.0784099	-1.96358	0.0495787	0.226835		955.051	0	0.0903745	-2.11395	0.0345194	0.0394052
Mext_1597	3654.11	0	0.0566121	0.968455	0.332817	0.607166		2664.7	-2.12826	0.0811182	-26.2366	1.01682e-151	1.69108e-150
Mext_1598	353.409	0	0.10434	-0.321987	0.747463	0.87923		538.364	0.573303	0.102089	5.61574	1.95717e-08	2.95167e-08
Mext_1599	4809.18	0	0.148472	1.12543	0.260405	0.538042		2908.51	-4.01859	0.0905576	-44.3761	0	0
Mext_1600	1723.67	0	0.0767209	-0.237138	0.812549	0.917028		1231.79	-2.52221	0.105366	-23.9375	1.24562e-126	1.65044e-125
Mext_1601	3975.06	0	0.0562695	-1.30329	0.192475	0.470621		3171.63	-1.80181	0.0799621	-22.5333	1.95872e-112	2.2124e-111
Mext_1602	385.09	0	0.107694	0.654438	0.51283	0.744798		285.191	-1.9813	0.137376	-14.4225	3.73315e-47	1.8005e-46
Mext_1603	829.026	0	0.0810216	-0.523019	0.600961	0.802753		659.074	-1.76143	0.109012	-16.1581	9.9628e-59	5.99134e-58
Mext_1604	184.46	0	0.147798	-1.46331	0.143382	0.41056		311.781	0.682534	0.138589	4.92487	8.44185e-07	1.19399e-06
Mext_1605	111.125	0	0.172269	0.649537	0.515992	0.747233		133.886	0	0.17294	0.601855	0.547271	0.569837
Mext_1606	139.438	0	0.155293	0.366526	0.713973	0.864033		153.879	0	0.153042	-1.38957	0.16466	0.178944
Mext_1607	344.819	0	0.110401	1.18953	0.234232	0.512135		444.211	0	0.111827	2.71205	0.00668686	0.00797693
Mext_1608	267.927	0	0.117686	-0.558261	0.576666	0.788188		335.618	0	0.120855	0.311423	0.755479	0.771148
Mext_1609	318.46	0	0.116046	1.9495	0.0512352	0.232297		287.365	-0.701476	0.132334	-5.30079	1.15303e-07	1.6903e-07
Mext_1610	2377.12	0	0.0550308	0.345739	0.729539	0.870629		1971.45	-1.39296	0.0843187	-16.5201	2.62779e-61	1.65239e-60
Mext_1611	1378.87	0	0.0672915	0.724415	0.468811	0.713993		936.507	-2.8166	0.101079	-27.8654	7.00191e-171	1.34009e-169
Mext_1612	1419.02	0	0.0799033	0.429649	0.667451	0.838167		980.651	-2.69107	0.108214	-24.8682	1.64441e-136	2.45542e-135
Mext_1613	197.701	0	0.146299	1.09187	0.274892	0.553388		475.276	1.6877	0.13179	12.806	1.51835e-37	5.82113e-37
Mext_1614	109.608	0	0.186567	1.17399	0.240399	0.519228		189.833	1.07579	0.147181	7.30927	2.686e-13	4.84464e-13
Mext_1615	101.936	0	0.181209	-0.972951	0.330578	0.606304		199.082	1.03754	0.144956	7.15765	8.20745e-13	1.44998e-12
Mext_1616	599.252	0.477417	0.0861135	5.54405	2.95558e-08	2.98382e-06		379.636	-1.98382	0.116333	-17.0529	3.32549e-65	2.22762e-64
Mext_1617	339.559	0	0.108672	0.545146	0.585653	0.792871		269.025	-1.56523	0.134455	-11.6413	2.53986e-31	8.24898e-31
Mext_1618	1014.86	0	0.0702169	1.57472	0.115322	0.364281		763.926	-1.76444	0.093443	-18.8825	1.58754e-79	1.3066e-78
Mext_1619	909.453	0	0.0802466	0.734979	0.462352	0.710781		794.986	-1.07262	0.099607	-10.7685	4.84709e-27	1.37353e-26
Mext_1620	859.78	0	0.0751033	-3.53381	0.000409622	0.00861535		1475.53	0.677231	0.106026	6.38739	1.68736e-10	2.73276e-10
Mext_1621	361.838	0	0.10254	-0.0537407	0.957142	0.982099		852.596	1.52694	0.118224	12.9156	3.67402e-38	1.4383e-37
Mext_1622	513.047	0	0.089376	-1.06102	0.288679	0.566998		676.722	0	0.108143	1.39432	0.163221	0.177581
Mext_1623	748.189	0	0.0936025	0.894875	0.370854	0.640604		599.571	-1.46247	0.114703	-12.75	3.11687e-37	1.18367e-36
Mext_1624	6457.57	0	0.0521895	-0.333605	0.738678	0.874095		4533.21	-2.70255	0.0948265	-28.4999	1.17364e-178	2.38839e-177
Mext_1625	591.871	0	0.0889076	0.748149	0.45437	0.707297		829.483	0.460341	0.0941613	4.88886	1.01422e-06	1.43029e-06
Mext_1626	1348.43	0	0.0693867	0.231447	0.816967	0.917332		1138.32	-1.3067	0.0882268	-14.8107	1.25017e-49	6.40082e-49
Mext_1627	4044.42	0	0.0564212	1.42797	0.1533	0.423881		2620.53	-3.30025	0.0910363	-36.252	9.2424e-288	3.59485e-286
Mext_1628	3803.39	0	0.0593967	0.560286	0.575285	0.787899		2436.18	-3.81022	0.11535	-33.0317	2.84886e-239	8.22757e-238
Mext_1629	1157.8	0	0.0668305	-1.98248	0.0474251	0.221204		1031.5	-1.29107	0.0872735	-14.7934	1.61513e-49	8.26063e-49
Mext_1630	2499.52	0	0.0626596	-0.0616281	0.950859	0.980254		1824.87	-2.27855	0.0849442	-26.824	1.69543e-158	2.99526e-157
Mext_1631	882.233	0	0.0775301	-1.3556	0.175227	0.447474		742.348	-1.54086	0.100763	-15.292	8.64374e-53	4.62181e-52
Mext_1632	452.479	0	0.0933703	-0.12486	0.900635	0.955754		543.338	0	0.0992078	-0.341818	0.732488	0.748314
Mext_1633	338.663	0	0.109203	-0.529641	0.596361	0.799276		514.351	0.549748	0.114163	4.81545	1.46868e-06	2.06154e-06
Mext_1634	377.46	0	0.100556	-0.744625	0.456499	0.708909		362.699	-0.863491	0.113426	-7.61282	2.68175e-14	5.01905e-14
Mext_1635	578.291	0	0.0920469	3.07415	0.00211103	0.0277179		441.361	-1.32576	0.110845	-11.9605	5.72281e-33	1.9342e-32
Mext_1636	275.107	0	0.118327	0.531005	0.595415	0.799105		310.575	0	0.118048	-1.23363	0.217341	0.234242
Mext_1637	248.86	0	0.131875	-1.34264	0.179389	0.452233		460.43	0.911561	0.123232	7.3971	1.39186e-13	2.52651e-13
Mext_1638	143.331	0	0.153872	-0.841646	0.399986	0.662196		237.872	0.7016	0.136209	5.1509	2.59233e-07	3.75121e-07
Mext_1639	303.438	0	0.117978	-0.834294	0.404115	0.663737		523.623	0.809789	0.107977	7.49965	6.399e-14	1.17616e-13
Mext_1640	842.401	0	0.0769163	-2.61141	0.009017	0.0786483		934.753	-0.48468	0.0972304	-4.98486	6.20067e-07	8.82698e-07
Mext_1641	1631.49	0	0.0643085	2.69952	0.00694405	0.0646451		1382.11	-1.02913	0.0841538	-12.2292	2.1703e-34	7.59604e-34
Mext_1642	993.449	0	0.0726954	3.45314	0.000554103	0.0108974		802.148	-1.11413	0.0902959	-12.3386	5.60961e-35	2.00112e-34
Mext_1643	2951.73	0	0.059627	2.4579	0.0139752	0.104484		1867.6	-3.28013	0.0866437	-37.8577	0	0
Mext_1644	2873.13	0	0.0576729	0.473716	0.635702	0.821153		1925.3	-3.07079	0.0842489	-36.449	7.1263e-291	2.81723e-289
Mext_1645	2215.91	0	0.056833	2.93383	0.0033481	0.0391013		1378.37	-3.4477	0.0963131	-35.7968	1.23889e-280	4.66808e-279
Mext_1646	4680.5	0	0.051242	0.939518	0.347465	0.618551		3851.91	-1.37955	0.0753613	-18.3058	7.4395e-75	5.75012e-74
Mext_1647	2598.67	0	0.0551536	2.5409	0.0110566	0.0913542		1746.3	-2.57024	0.0811222	-31.6835	2.62266e-220	6.76423e-219
Mext_1648	2038.31	0	0.0589718	0.612748	0.540043	0.763828		1477.4	-2.22005	0.0852544	-26.0403	1.73097e-149	2.81093e-148
Mext_1649	226.353	0	0.126206	-1.32453	0.185326	0.462348		425.581	0.956579	0.111673	8.56593	1.07208e-17	2.22297e-17
Mext_1650	152.045	0	0.155764	-2.06047	0.0393539	0.199983		228.392	0	0.139951	2.18219	0.0290954	0.0334511
Mext_1651	63.3085	0	0.226262	-0.669869	0.502941	0.737206		124.086	1.05889	0.176693	5.99282	2.06232e-09	3.21896e-09
Mext_1652	209.798	0	0.137572	-1.0466	0.295286	0.573529		529.35	1.57286	0.126199	12.4633	1.18345e-35	4.32409e-35
Mext_1653	14.3943	0	0.486557	-1.55811	0.119208	NA		82.4193	2.70146	0.256661	10.5254	6.59926e-26	1.81151e-25
Mext_1654	78.9901	0	0.209037	-1.6514	0.0986571	0.336486		304.134	2.21714	0.142619	15.5459	1.69737e-54	9.44225e-54
Mext_1655	59.6146	0	0.239677	-0.847184	0.396893	0.661139		174.69	1.82587	0.165259	11.0485	2.2297e-28	6.55722e-28
Mext_1656	84.165	0	0.202623	-0.427656	0.668902	0.839221		187.965	1.36421	0.160002	8.52623	1.51199e-17	3.12039e-17
Mext_1657	98.2716	0	0.182852	-0.669704	0.503046	0.737206		154.095	0.578094	0.162947	3.54773	0.00038856	0.00049525
Mext_1658	169.192	0	0.145535	-0.842505	0.399506	0.661987		310.425	0.928929	0.122548	7.58015	3.45152e-14	6.42481e-14
Mext_1659	235.728	0	0.129689	-1.41633	0.156679	0.42495		445.726	0.950681	0.115378	8.23974	1.72582e-16	3.45954e-16
Mext_1660	64.2933	0	0.242016	0.204468	0.837988	0.926295		98.0303	0	0.202436	3.13621	0.00171144	0.00211107
Mext_1661	106.311	0	0.174884	-1.20766	0.227177	0.505666		210.64	1.03281	0.141792	7.28395	3.24177e-13	5.83398e-13
Mext_1662	1482.32	-0.287078	0.0643246	-4.46295	8.08396e-06	0.000364644		3036.55	1.05788	0.0764376	13.8397	1.46753e-43	6.52943e-43
Mext_1663	123.072	0	0.176694	-1.9188	0.05501	0.243039		374.735	1.80167	0.131756	13.6743	1.44642e-42	6.30181e-42
Mext_1664	123.287	0	0.17869	-0.551365	0.581384	0.7903		383.637	1.98216	0.147045	13.4799	2.05295e-41	8.71599e-41
Mext_1665	153.286	0	0.150408	-2.7496	0.00596687	0.0582957		415.367	1.54042	0.115273	13.3632	9.91722e-41	4.13046e-40
Mext_1666	82.6122	0	0.197213	-0.750567	0.452913	0.705642		266.719	2.02224	0.145727	13.8769	8.74347e-44	3.89739e-43
Mext_1667	172.243	0	0.143198	-2.09526	0.0361483	0.192596		361.195	1.09607	0.120879	9.06748	1.21797e-19	2.71455e-19
Mext_1668	88.532	0	0.203542	-1.17711	0.239153	0.518142		197.576	1.26076	0.159634	7.89783	2.83807e-15	5.48838e-15
Mext_1669	143.042	0	0.16008	-0.236446	0.813086	0.917028		287.678	1.17988	0.133992	8.80563	1.30114e-18	2.7928e-18
Mext_1670	252.227	0	0.11879	-0.0434792	0.96532	0.983725		500.899	1.18789	0.107331	11.0675	1.80453e-28	5.32962e-28
Mext_1671	3035.49	0	0.0549991	-4.0111	6.04374e-05	0.00206442		3185.59	-0.708216	0.074304	-9.53134	1.55266e-21	3.69437e-21
Mext_1672	821.653	0	0.0756766	-3.31679	0.000910569	0.0156863		1089.78	0	0.0859433	0.291972	0.770308	0.784293
Mext_1673	267.554	0	0.11659	-1.92908	0.0537211	0.239975		400.751	0.377124	0.108423	3.47827	0.000504666	0.00063935
Mext_1674	550.534	0	0.0864534	0.67011	0.502788	0.737206		639.917	0	0.0997827	-0.583888	0.559295	0.581354
Mext_1675	156.649	0	0.150386	-1.03879	0.298902	0.577752		336.274	1.2379	0.123812	9.99824	1.55124e-23	3.94808e-23
Mext_1676	79.9015	0	0.216921	-1.4195	0.155754	0.424469		217.69	1.61698	0.152398	10.6102	2.67067e-26	7.41119e-26
Mext_1677	216.94	0	0.128016	-1.24062	0.214747	0.493224		427.857	1.06012	0.110736	9.57347	1.0338e-21	2.47078e-21
Mext_1678	214.11	0	0.134367	-0.668777	0.503638	0.73736		306.5	0	0.120043	3.11633	0.00183119	0.00225416
Mext_1679	84.0082	0	0.221436	-1.23962	0.215115	0.493252		283.439	2.01484	0.154587	13.0336	7.87604e-39	3.13676e-38
Mext_1680	123.083	0	0.180287	-2.63495	0.00841489	0.0749585		392.209	1.80307	0.130753	13.7899	2.93143e-43	1.29472e-42
Mext_1681	314.449	0	0.110848	-1.20657	0.227599	0.505862		387.647	0	0.12182	-0.608882	0.542603	0.565465
Mext_1682	174.14	0	0.151447	-1.18225	0.237108	0.516044		315.445	0.860874	0.130475	6.59801	4.16704e-11	6.93021e-11
Mext_1683	166.958	0	0.14483	-2.70096	0.00691389	0.0644965		325.022	0.879146	0.119774	7.34001	2.13571e-13	3.85933e-13
Mext_1684	41.2905	0	0.281751	-0.520993	0.602372	NA		87.1826	1.20415	0.204422	5.8905	3.85023e-09	5.95945e-09
Mext_1685	57.9945	0	0.247413	0.128932	0.897412	0.955011		128.57	1.41841	0.181282	7.82433	5.1037e-15	9.7718e-15
Mext_1686	28.9467	0	0.337999	-1.09759	0.272382	NA		46.9291	0	0.266064	1.7515	0.0798591	0.0889516
Mext_1687	272.007	0	0.123375	-0.409929	0.681858	0.846994		367.054	0	0.121386	2.13603	0.0326768	0.0373903
Mext_1688	138.978	0	0.154742	-3.16036	0.00157574	0.0225419		362.876	1.42876	0.118939	12.0126	3.05185e-33	1.03655e-32
Mext_1689	546.355	0	0.0919946	-1.96519	0.0493917	0.226424		783.522	0	0.109555	2.71999	0.00652848	0.00779378
Mext_1690	689.047	0	0.0894624	-1.00823	0.313343	0.589091		1443.4	1.23582	0.0926109	13.3443	1.27918e-40	5.29569e-40
Mext_1691	165.838	0	0.15462	-1.27837	0.201119	0.480127		486.542	1.81462	0.114731	15.8163	2.40137e-56	1.38539e-55
Mext_1692	40.4574	0	0.290442	0.793619	0.427417	NA		70.4489	1.08685	0.227948	4.76796	1.86098e-06	2.59707e-06
Mext_1693	34.7313	0	0.312109	-0.902011	0.367051	NA		131.257	2.23131	0.205034	10.8826	1.39494e-27	4.01658e-27
Mext_1694	7.62749	0	0.648369	-0.0235074	0.981246	NA		16.9738	0	0.456034	3.05483	0.00225188	0.00275866
Mext_1695	28.2763	0	0.336608	-0.179411	0.857615	NA		84.2284	1.91082	0.227891	8.38479	5.0817e-17	1.03327e-16
Mext_1696	139.036	0	0.167614	-2.53328	0.0113002	0.0921666		500.571	2.05884	0.117729	17.4879	1.77018e-68	1.23912e-67
Mext_1697	106.945	0	0.180551	-1.60364	0.108792	0.354551		281.079	1.55332	0.133895	11.6011	4.07002e-31	1.31039e-30
Mext_1698	115.124	0	0.181633	1.25048	0.211124	0.491213		219.629	1.26555	0.151418	8.35796	6.38116e-17	1.29258e-16
Mext_1699	61.7164	0	0.230748	-1.50207	0.133079	0.392165		178.932	1.70854	0.163192	10.4695	1.19276e-25	3.24828e-25
Mext_1700	230.443	0	0.122448	-2.31439	0.0206466	0.136731		334.125	0	0.115824	2.07707	0.0377954	0.043043
Mext_1701	127.617	0	0.174193	-1.27185	0.203427	0.481338		302.469	1.39101	0.135944	10.2322	1.42263e-24	3.72899e-24
Mext_1702	69.8282	0	0.221613	-0.0144311	0.988486	0.994804		195.448	1.84174	0.165122	11.1538	6.86105e-29	2.05024e-28
Mext_1703	69.6952	0	0.225061	-2.24736	0.0246171	0.15299		219.256	1.76036	0.151325	11.633	2.8023e-31	9.07688e-31
Mext_1704	178.591	0	0.139959	-1.20478	0.228289	0.5069		290.222	0.618154	0.120826	5.11606	3.11985e-07	4.49702e-07
Mext_1705	115.224	0	0.183616	-0.995424	0.31953	0.594379		184.921	0.571457	0.147715	3.86865	0.000109441	0.000142735
Mext_1706	138.049	0	0.158264	-1.98876	0.0467277	0.219983		295.371	1.12725	0.129825	8.68283	3.86031e-18	8.13025e-18
Mext_1707	96.9401	0	0.18981	-2.8095	0.00496192	0.0509421		296.571	1.70189	0.135985	12.5153	6.1608e-36	2.27342e-35
Mext_1708	182.041	0	0.144828	-0.796836	0.425547	0.687258		487.195	1.69886	0.122002	13.9248	4.47811e-44	2.00724e-43
Mext_1709	20.298	0	0.419139	0.124941	0.90057	NA		52.7941	1.76011	0.279185	6.30446	2.8921e-10	4.64643e-10
Mext_1710	14.4844	0	0.528438	2.13754	0.0325543	NA		25.9525	1.85189	0.395919	4.67745	2.90457e-06	4.02782e-06
Mext_1711	84.9903	0	0.199652	0.555111	0.578818	0.789074		184.944	1.44838	0.151779	9.54271	1.39148e-21	3.3174e-21
Mext_1712	40.4643	0	0.315485	-0.28974	0.772015	NA		171.242	2.48916	0.198747	12.5243	5.49947e-36	2.03093e-35
Mext_1713	91.9255	0	0.198826	-0.179829	0.857287	0.934418		225.283	1.58367	0.152159	10.408	2.28004e-25	6.15369e-25
Mext_1714	61.5619	0	0.239731	-1.70727	0.0877717	0.315289		176.329	1.6354	0.16308	10.0282	1.14601e-23	2.926e-23
Mext_1715	108.016	0	0.202457	-1.85591	0.0634666	0.267466		306.438	1.63741	0.151964	10.775	4.51991e-27	1.28383e-26
Mext_1716	42.9337	0	0.278279	-1.16217	0.245165	NA		187.13	2.44364	0.177162	13.7933	2.79729e-43	1.23774e-42
Mext_1717	68.6309	0	0.22392	-2.2758	0.0228579	0.146465		240.327	1.96886	0.14663	13.4274	4.17659e-41	1.75927e-40
Mext_1718	125.004	0	0.173382	-1.79846	0.0721035	0.285088		259.215	1.06417	0.138991	7.65644	1.91163e-14	3.59025e-14
Mext_1719	53.6438	0	0.27202	-2.86987	0.00410642	0.0447373		237.623	2.24978	0.161129	13.9626	2.63508e-44	1.1911e-43
Mext_1720	47.5955	0	0.274609	-2.1932	0.0282928	NA		148.332	1.69146	0.177465	9.53124	1.55418e-21	3.69616e-21
Mext_1721	100.474	0	0.187139	-2.54169	0.0110317	0.0913542		268.086	1.47931	0.137589	10.7516	5.82201e-27	1.64689e-26
Mext_1722	63.5087	0	0.249156	-1.42501	0.154153	0.423881		281.945	2.44417	0.164725	14.8379	8.33282e-50	4.27544e-49
Mext_1723	85.3238	0	0.206897	-0.95324	0.340469	0.611847		251.955	1.83168	0.14813	12.3654	4.02213e-35	1.44015e-34
Mext_1724	1158.5	0	0.0717715	3.28309	0.00102678	0.0171494		2835.67	1.76927	0.115607	15.3041	7.17663e-53	3.84588e-52
Mext_1725	47.0963	0	0.288266	2.02726	0.0426361	NA		147.007	2.44035	0.204203	11.9506	6.44714e-33	2.17292e-32
Mext_1726	60.1769	0	0.245241	-2.09666	0.0360241	0.192596		216.93	2.00577	0.166059	12.0787	1.36899e-33	4.68936e-33
Mext_1727	236.182	0	0.126531	-0.792426	0.428112	0.689685		449.371	1.02973	0.11113	9.26605	1.93169e-20	4.42592e-20
Mext_1728	313.683	0	0.12642	0.400096	0.689086	0.85013		534.991	0.904654	0.120007	7.53832	4.76057e-14	8.80714e-14
Mext_1729	78.2954	0	0.212377	0.691483	0.489262	0.729783		132.711	0.95577	0.17483	5.46685	4.58097e-08	6.81283e-08
Mext_1730	198.293	0	0.138551	-1.66833	0.0952499	0.330118		334.102	0.656067	0.125001	5.24851	1.53334e-07	2.23896e-07
Mext_1731	37.5557	0	0.29877	-3.67021	0.000242354	NA		134.395	1.7335	0.179296	9.66836	4.10914e-22	9.90918e-22
Mext_1732	31.6174	0	0.320603	-0.652323	0.514193	NA		91.3367	1.79231	0.215686	8.30979	9.58695e-17	1.93302e-16
Mext_1733	61.156	0	0.233783	-1.97104	0.0487195	0.225043		176.689	1.6301	0.160254	10.172	2.64532e-24	6.87042e-24
Mext_1734	19.396	0	0.400797	0.256874	0.797276	NA		58.7235	2.05252	0.272465	7.53314	4.95355e-14	9.14662e-14
Mext_1735	75.3956	0	0.214764	-0.896832	0.369808	0.640503		214.737	1.76066	0.153899	11.4404	2.62604e-30	8.23499e-30
Mext_1736	27.1341	0	0.361321	-1.00179	0.316445	NA		74.8608	1.58474	0.238732	6.63814	3.17665e-11	5.29771e-11
Mext_1737	107.876	0	0.18243	-0.797542	0.425136	0.68684		173.305	0.609165	0.148636	4.09838	4.16051e-05	5.5036e-05
Mext_1738	82.5534	0	0.230539	-1.23872	0.215448	0.493406		256.819	1.87038	0.148146	12.6252	1.53362e-36	5.73385e-36
Mext_1739	201.056	0	0.131307	-1.23622	0.216376	0.494963		284.924	0	0.122607	2.35575	0.0184853	0.0215557
Mext_1740	81.9857	0	0.202098	-0.251017	0.801801	0.91194		95.0557	0	0.184876	-0.934308	0.350145	0.370178
Mext_1741	78.239	0	0.203636	-1.53947	0.12369	0.376511		161.383	1.05584	0.15761	6.69906	2.09765e-11	3.51649e-11
Mext_1742	177.098	0	0.152943	0.243523	0.8076	0.914833		433.408	1.62017	0.122431	13.2334	5.62929e-40	2.30476e-39
Mext_1743	128.743	0	0.162756	-0.971979	0.331061	0.606617		272.226	1.2055	0.132481	9.09946	9.07827e-20	2.028e-19
Mext_1744	176.717	0	0.164889	-0.425353	0.670579	0.839934		439.957	1.58834	0.132886	11.9527	6.28701e-33	2.12044e-32
Mext_1745	229.231	0	0.129115	1.27426	0.202573	0.480416		242.638	0	0.135559	-1.6142	0.106484	0.117415
Mext_1746	309.998	0	0.10986	1.35364	0.175851	0.448311		352.409	0	0.11458	-0.215624	0.829281	0.84008
Mext_1747	438.995	0	0.104998	-0.346804	0.728739	0.870629		482.446	0	0.107491	-3.00462	0.00265915	0.00324357
Mext_1748	212.761	0	0.129191	-1.34807	0.177635	0.450082		451.287	1.20974	0.107922	11.2094	3.66639e-29	1.10588e-28
Mext_1749	207.292	0	0.128616	-1.33513	0.181835	0.455415		304.611	0	0.120827	3.02836	0.00245887	0.00300231
Mext_1750	187.643	0	0.146384	-0.109721	0.912631	0.962415		239.281	0	0.143068	0.946477	0.343905	0.3639
Mext_1751	33.3335	0	0.325916	-0.711473	0.476791	NA		117.387	2.10614	0.20662	10.1933	2.12419e-24	5.53781e-24
Mext_1752	96.8596	0	0.182191	1.00068	0.316983	0.592372		189.066	1.28513	0.149969	8.56934	1.04077e-17	2.15991e-17
Mext_1753	20.3317	0	0.392267	1.30986	0.190244	NA		41.3889	1.62336	0.301085	5.3917	6.97936e-08	1.02972e-07
Mext_1754	664.708	0	0.0845944	2.75634	0.0058452	0.0574778		698.088	0	0.0946321	-1.7377	0.0822634	0.0914817
Mext_1755	1049.63	0	0.0790611	0.133759	0.893593	0.953095		854.304	-1.51979	0.0997211	-15.2404	1.90576e-52	1.01116e-51
Mext_1756	434.232	0	0.100769	0.168506	0.866185	0.936923		459.223	-0.39731	0.110255	-3.60354	0.000313914	0.000401913
Mext_1757	71.6117	0	0.217988	0.340336	0.733604	0.871835		92.8154	0	0.188173	1.42355	0.154577	0.168481
Mext_1758	251.416	0	0.120393	-0.496023	0.619878	0.812026		240.17	-0.870597	0.132494	-6.57084	5.00314e-11	8.28645e-11
Mext_1759	492.813	0	0.0953915	1.16995	0.242022	0.520107		428.32	-1.01669	0.116247	-8.74596	2.21125e-18	4.6961e-18
Mext_1760	640.713	0	0.0846538	1.556	0.119709	0.371982		784.913	0	0.0942329	1.77932	0.075188	0.0839426
Mext_1761	169.149	0	0.153837	-0.864973	0.387054	0.654892		382.637	1.35957	0.127521	10.6615	1.54112e-26	4.29642e-26
Mext_1762	1339.63	0	0.0793506	-2.30586	0.0211184	0.138643		1077.74	-1.99403	0.101443	-19.6567	5.06531e-86	4.54089e-85
Mext_1763	3454.96	0	0.0610202	-3.25621	0.00112912	0.0183856		2435.4	-3.47144	0.0984689	-35.2542	2.95729e-272	1.07241e-270
Mext_1764	170.936	0	0.143173	1.11073	0.266684	0.545494		288.196	0.967922	0.136527	7.08959	1.34506e-12	2.35044e-12
Mext_1765	353.277	0	0.104834	2.88223	0.00394871	0.0438606		363.793	0	0.111804	-1.3525	0.176217	0.191116
Mext_1766	104.846	0	0.193942	-1.68956	0.0911115	0.321117		269.942	1.48703	0.147525	10.0799	6.7814e-24	1.74157e-23
Mext_1767	160.278	0	0.154266	2.01543	0.04386	0.2123		285.451	1.20375	0.127904	9.41136	4.89773e-21	1.14391e-20
Mext_1768	120.396	0	0.173007	0.317532	0.75084	0.882096		362.411	2.01563	0.130538	15.441	8.67767e-54	4.7398e-53
Mext_1769	291.97	0	0.114609	1.51656	0.129379	0.384917		272.917	-0.627664	0.122539	-5.12216	3.02055e-07	4.35649e-07
Mext_1770	397.53	0	0.0989911	-1.8105	0.0702179	0.282343		352.651	-1.3952	0.11944	-11.6812	1.59068e-31	5.20478e-31
Mext_1771	2241.22	0	0.0748423	1.35447	0.175588	0.448143		1516.35	-2.66322	0.113869	-23.3884	5.61042e-121	7.01011e-120
Mext_1772	473.66	0	0.0917923	0.400988	0.688429	0.850104		557.32	0	0.103377	-0.424584	0.67114	0.690761
Mext_1773	76.5629	0	0.206952	-0.533144	0.593934	0.797997		127.587	0.730629	0.169724	4.30481	1.67129e-05	2.2478e-05
Mext_1774	113.185	0	0.190458	1.83323	0.0667677	0.275355		150.042	0	0.181398	3.1883	0.00143112	0.00177346
Mext_1775	139.964	0	0.173438	-1.4514	0.146668	0.414138		271.947	0.959534	0.128574	7.46288	8.46536e-14	1.54829e-13
Mext_1776	123.47	0	0.173843	-0.235955	0.813468	0.917028		354.562	1.87529	0.131484	14.2625	3.74759e-46	1.77376e-45
Mext_1777	348.932	0	0.110871	-0.284209	0.77625	0.895644		535.987	0.591598	0.104979	5.63537	1.74684e-08	2.63941e-08
Mext_1778	537.883	0	0.087745	-0.935032	0.349772	0.620224		956.247	0.892765	0.0998574	8.9404	3.87774e-19	8.49334e-19
Mext_1779	104.592	0	0.18839	-1.24146	0.214435	0.493224		4293.9	5.95556	0.223367	26.6627	1.275e-156	2.23612e-155
Mext_1780	138.457	0	0.156586	-0.895693	0.370417	0.64058		4464.25	5.64081	0.133307	42.3143	0	0
Mext_1781	643.969	0	0.0826585	-2.54033	0.0110749	0.0913542		675.882	-0.698009	0.0966591	-7.22135	5.14731e-13	9.17762e-13
Mext_1782	2383.59	0	0.0550949	-0.764134	0.444787	0.698948		2041.94	-1.33395	0.0809001	-16.4889	4.40823e-61	2.76115e-60
Mext_1783	285.469	0	0.117132	2.10626	0.0351818	0.190824		335.8	0	0.115944	1.52929	0.126191	0.138229
Mext_1784	293.476	0	0.123428	0.382573	0.702037	0.858474		305.377	0	0.132758	-3.12868	0.00175595	0.00216486
Mext_1785	179.394	0	0.14153	-0.358058	0.7203	0.867105		295.006	0.741775	0.137324	5.40165	6.60307e-08	9.75393e-08
Mext_1786	254.813	0	0.122799	3.23449	0.00121861	0.0192898		212.267	-0.748565	0.137082	-5.46071	4.74233e-08	7.04629e-08
Mext_1787	586.113	0	0.0842736	-0.0575755	0.954087	0.981674		640.196	-0.319405	0.0942545	-3.38875	0.000702112	0.000883917
Mext_1788	399.483	0.521229	0.113142	4.60687	4.08767e-06	0.000206336		297.901	-1.00223	0.123447	-8.1187	4.71198e-16	9.333e-16
Mext_1789	351.567	0	0.110313	1.80401	0.071229	0.283852		523.689	0.710424	0.128469	5.52993	3.20355e-08	4.79985e-08
Mext_1790	601.559	0	0.084238	2.72835	0.00636524	0.0613955		473.598	-1.27004	0.105803	-12.0038	3.3921e-33	1.15131e-32
Mext_1791	1130.91	0	0.0677987	0.465656	0.641462	0.823298		814.123	-2.29696	0.096337	-23.843	1.19697e-125	1.56875e-124
Mext_1792	159.411	0	0.148011	2.03733	0.041617	0.205746		199.583	0	0.155383	2.5781	0.00993459	0.0117294
Mext_1793	52.1722	0	0.269695	-0.434113	0.664206	0.836565		167.111	2.01697	0.19542	10.3212	5.65257e-25	1.50871e-24
Mext_1794	150.863	0	0.15634	-1.493	0.135438	0.395942		280.532	0.883754	0.134381	6.57646	4.81789e-11	7.99061e-11
Mext_1795	49310.2	0	0.0450443	0.209005	0.834444	0.925806		30936.1	-4.61728	0.0929057	-49.6985	0	0
Mext_1796	10339.4	0	0.0465578	-1.36351	0.172723	0.445334		6601.95	-4.91044	0.0799184	-61.4432	0	0
Mext_1797	13346.2	0	0.0478304	3.73108	0.00019066	0.00503585		7749.39	-5.41095	0.0814349	-66.4451	0	0
Mext_1798	6705.26	0	0.0469253	3.1249	0.00177868	0.0247111		3950.02	-5.25447	0.0946244	-55.5297	0	0
Mext_1799	16371.2	0	0.0535071	-2.45037	0.0142709	0.10611		10730.7	-4.76622	0.081573	-58.4288	0	0
Mext_1800	9973.93	0	0.0464906	-0.613808	0.539342	0.763788		6278.98	-5.02177	0.0821221	-61.15	0	0
Mext_1801	12260.2	0	0.0455849	0.949649	0.342291	0.61376		7746.51	-4.03904	0.0770117	-52.4471	0	0
Mext_1802	13265.9	0	0.0452868	2.1552	0.031146	0.176048		7943.38	-5.33457	0.0802083	-66.509	0	0
Mext_1803	512.965	0	0.0913662	-0.76706	0.443046	0.697421		437.702	-1.40765	0.114086	-12.3385	5.62174e-35	2.00397e-34
Mext_1804	460.422	0	0.0932477	0.824757	0.40951	0.669691		454.48	-0.556944	0.10862	-5.12744	2.93707e-07	4.23989e-07
Mext_1805	349.248	0	0.108026	0.751451	0.452381	0.705642		340.942	-0.598442	0.118925	-5.03211	4.85115e-07	6.94069e-07
Mext_1806	136.621	0	0.156809	0.522376	0.601409	0.802943		232.39	0.924896	0.134265	6.88861	5.63411e-12	9.64962e-12
Mext_1807	57.3503	0	0.493379	-0.757156	0.448957	0.702587		164.988	1.67643	0.369414	4.53807	5.67703e-06	7.76527e-06
Mext_1808	71.3679	0	0.230963	-0.653407	0.513494	0.745067		131.013	0.910686	0.186149	4.89223	9.96991e-07	1.40723e-06
Mext_1809	1238.24	0	0.0715892	0.0860132	0.931456	0.97323		1347.3	0	0.0978025	-3.22446	0.00126212	0.00156928
Mext_1810	531.574	0	0.108847	-0.444746	0.656503	0.830195		525.353	-0.71357	0.109139	-6.5382	6.22622e-11	1.02663e-10
Mext_1811	440.173	0	0.12247	-1.43526	0.151212	0.42067		482.879	-0.486685	0.106988	-4.54897	5.39088e-06	7.38222e-06
Mext_1812	279.317	0	0.120959	0.243739	0.807433	0.914833		239.098	-1.20484	0.13094	-9.20146	3.53129e-20	8.00724e-20
Mext_1813	210.298	0	0.131218	-0.131151	0.895655	0.953812		157.195	-2.12097	0.165832	-12.7899	1.86824e-37	7.13423e-37
Mext_1814	876.489	0	0.0754845	3.49443	0.000475079	0.009722		638.017	-1.62624	0.0987119	-16.4746	5.58322e-61	3.47906e-60
Mext_1815	369.255	0	0.109695	-0.173702	0.8621	0.936205		289.151	-1.81383	0.128559	-14.1089	3.34533e-45	1.54694e-44
Mext_1816	480.904	0	0.09145	1.65284	0.098364	0.336103		414.489	-0.992467	0.112705	-8.80585	1.29861e-18	2.78861e-18
Mext_1817	808.981	0	0.0778159	1.58367	0.113268	0.360349		718.087	-0.914076	0.0976278	-9.36287	7.75978e-21	1.79585e-20
Mext_1818	723.924	0	0.0873271	1.66398	0.0961161	0.332334		771.144	0	0.0978455	-2.34533	0.0190104	0.0221413
Mext_1819	1338.53	0	0.0663879	0.961848	0.336126	0.609589		1105.73	-1.33796	0.0945972	-14.1437	2.04194e-45	9.50606e-45
Mext_1820	8088.59	0	0.0490737	3.32249	0.000892184	0.0155295		5176.44	-3.04235	0.116496	-26.1154	2.43611e-150	3.98283e-149
Mext_1821	940.003	0	0.0718934	-0.0830995	0.933772	0.974306		743.853	-1.70363	0.0997628	-17.0768	2.20897e-65	1.48589e-64
Mext_1822	1962.19	0	0.0613131	3.40921	0.000651511	0.0121803		1341.3	-2.19586	0.086058	-25.516	1.3085e-143	2.02273e-142
Mext_1823	113.144	0	0.183376	-1.81984	0.0687828	0.278751		131.618	0	0.165655	-2.83923	0.00452223	0.00544044
Mext_1824	2732.61	0.320133	0.0608717	5.25914	1.44728e-07	1.06049e-05		1569.59	-3.8837	0.102255	-37.9806	0	0
Mext_1825	3770.07	0	0.0562246	0.901296	0.367431	0.638203		2407.02	-3.74749	0.095599	-39.2001	0	0
Mext_1826	4835.17	0	0.050457	1.39142	0.164099	0.435966		3072.43	-3.69568	0.0876825	-42.1484	0	0
Mext_1827	3076.66	0.30752	0.0569861	5.39641	6.79868e-08	6.05616e-06		1878.18	-2.96014	0.090398	-32.7456	3.51072e-235	9.78739e-234
Mext_1828	683.352	0	0.08311	3.06432	0.00218163	0.0284803		521.52	-1.38753	0.10499	-13.2159	7.10372e-40	2.90104e-39
Mext_1829	2450.44	0	0.0664564	-2.00895	0.0445429	0.213233		1712.63	-3.2587	0.0884976	-36.8225	8.05314e-297	3.29155e-295
Mext_1830	849.112	0	0.0783922	2.76295	0.00572824	0.0565726		552.707	-2.61238	0.113501	-23.0163	3.20458e-117	3.84469e-116
Mext_1831	2511.2	0	0.0546872	0.454623	0.64938	0.825758		1684.78	-3.07306	0.092246	-33.3137	2.4428e-243	7.40982e-242
Mext_1832	1215.02	0	0.0744494	0.765262	0.444116	0.698621		834.346	-2.6547	0.116826	-22.7235	2.62356e-114	3.05639e-113
Mext_1833	200.82	0.59101	0.13579	4.35238	1.34666e-05	0.000582657		161.258	-0.585113	0.156146	-3.74722	0.000178804	0.000231137
Mext_1834	89739.2	0.229269	0.0472503	4.85223	1.22082e-06	7.59753e-05		50917.2	-5.7245	0.101695	-56.2908	0	0
Mext_1835	305.237	0	0.113232	0.999958	0.317331	0.592777		301.246	-0.518214	0.12109	-4.27959	1.87238e-05	2.50846e-05
Mext_1836	473.392	0	0.0922335	0.535835	0.592073	0.796871		456.199	-0.682986	0.107215	-6.37021	1.88764e-10	3.05097e-10
Mext_1837	198.241	0	0.141441	0.459412	0.645938	0.82476		157.065	-1.56043	0.165918	-9.40486	5.20987e-21	1.21505e-20
Mext_1838	934.11	0	0.0727892	0.422195	0.672883	0.841344		728.869	-1.71855	0.0980464	-17.5279	8.77671e-69	6.17957e-68
Mext_1839	3880.04	0	0.0503383	2.09353	0.0363016	0.192887		2398.08	-4.04631	0.0926186	-43.6879	0	0
Mext_1840	395.915	0	0.0994053	0.848689	0.396054	0.661139		291.257	-1.98755	0.127847	-15.5462	1.68731e-54	9.39709e-54
Mext_1841	274.881	0	0.113356	-0.137021	0.891014	0.951667		262.298	-0.808271	0.126119	-6.40878	1.46692e-10	2.38455e-10
Mext_1842	560.715	0	0.0972629	0.656507	0.511498	0.743833		640.324	0	0.100944	-1.02285	0.306377	0.325833
Mext_1843	146.211	0	0.152296	-0.213638	0.830829	0.924432		177.119	0	0.147732	-0.159977	0.872899	0.88112
Mext_1844	149.009	0	0.162193	2.57767	0.00994685	0.0849409		131.797	0	0.172861	-2.83589	0.00456987	0.00549501
Mext_1845	54.8202	0	0.263284	-0.335122	0.737533	0.873714		170.681	1.97349	0.176264	11.1962	4.25448e-29	1.27926e-28
Mext_1846	597.215	0	0.0973285	3.17289	0.0015093	0.0219799		578.27	-0.329484	0.0980601	-3.36002	0.000779373	0.000978121
Mext_1847	423.12	0	0.103298	-0.46269	0.643587	0.82468		434.697	-0.568903	0.111287	-5.11202	3.18729e-07	4.59149e-07
Mext_1848	236.013	0	0.135071	-1.13496	0.256393	0.536276		293.401	0	0.134759	-0.501957	0.615698	0.637234
Mext_1849	124.048	0	0.169179	0.62599	0.531322	0.756438		112.51	-0.834395	0.19223	-4.34061	1.42088e-05	1.9169e-05
Mext_1850	188.004	0	0.13756	0.429571	0.667508	0.838167		220.04	0	0.135421	-0.192577	0.84729	0.857244
Mext_1851	221.487	0	0.130224	-1.66197	0.0965191	0.332691		365.799	0.620702	0.116804	5.31406	1.07209e-07	1.57355e-07
Mext_1852	256.815	0	0.11922	-0.739271	0.459743	0.710781		271.22	-0.525015	0.127664	-4.11248	3.91432e-05	5.1879e-05
Mext_1853	8419.87	0	0.0485914	1.80155	0.0716161	0.284576		5590.47	-2.91552	0.0736454	-39.5887	0	0
Mext_1854	1145.62	0	0.0675847	-0.713032	0.475826	0.720079		920.056	-1.71294	0.110615	-15.4856	4.33841e-54	2.3886e-53
Mext_1855	118.905	0	0.167623	-0.558412	0.576563	0.788188		176.425	0	0.14841	3.12393	0.00178452	0.0021984
Mext_1856	1422.89	0	0.0694613	-0.339855	0.733966	0.871879		1173.06	-1.50768	0.0845591	-17.8299	4.14395e-71	3.00094e-70
Mext_1857	832.727	0	0.0811465	-2.0614	0.0392652	0.199983		740.56	-1.35463	0.104615	-12.9487	2.38929e-38	9.42236e-38
Mext_1858	512.505	0	0.100933	-2.0103	0.0443992	0.213233		445.771	-1.54648	0.11585	-13.349	1.20086e-40	4.9843e-40
Mext_1859	3261.77	0	0.0596804	-1.01695	0.309177	0.587078		2629	-1.70996	0.079415	-21.5319	7.81813e-103	8.14403e-102
Mext_1860	296.385	0	0.119056	0.963315	0.335389	0.60947		301.464	0	0.13216	-3.16541	0.00154864	0.00191614
Mext_1861	684.4	0	0.0825724	2.51207	0.0120027	0.095329		682.938	-0.36397	0.0964079	-3.77531	0.00015981	0.000206916
Mext_1862	216.647	0	0.127865	1.38508	0.166027	0.439034		263.986	0	0.123863	1.59959	0.109689	0.120756
Mext_1863	137.794	0	0.157519	0.290323	0.771569	0.892754		218.816	0.735973	0.139886	5.26125	1.43079e-07	2.09176e-07
Mext_1864	1371.93	0	0.0682958	1.60933	0.107545	0.351927		1114.73	-1.33498	0.090808	-14.7011	6.33933e-49	3.19484e-48
Mext_1865	970.074	0	0.0758557	2.91496	0.0035574	0.0405865		1177.83	0	0.221225	1.025	0.305364	0.324828
Mext_1866	687.526	0	0.0984147	0.301816	0.762792	0.888514		591.39	-1.18999	0.106662	-11.1567	6.64086e-29	1.98567e-28
Mext_1867	59.4596	0	0.249089	-1.57026	0.116354	0.36591		125.506	1.02963	0.175591	5.86378	4.52455e-09	6.97185e-09
Mext_1868	90.5477	0	0.195109	-1.0626	0.287963	0.566082		184.355	1.0957	0.154798	7.07829	1.45942e-12	2.54752e-12
Mext_1869	19.2091	0	0.433065	1.24766	0.212154	NA		51.132	2.11089	0.302755	6.97228	3.11842e-12	5.38495e-12
Mext_1870	195.944	0	0.140251	-1.00659	0.31413	0.589707		318.677	0.649522	0.126966	5.1157	3.1258e-07	4.50425e-07
Mext_1871	34.6056	0	0.342817	-0.307014	0.758833	NA		90.7573	1.64463	0.23459	7.01066	2.37204e-12	4.11228e-12
Mext_1872	10.7986	0	0.568462	-0.688534	0.491116	NA		40.8558	2.12538	0.333888	6.36556	1.94584e-10	3.14293e-10
Mext_1873	88.728	0	0.198562	-0.810475	0.417668	0.67971		267.698	1.89087	0.147213	12.8444	9.24721e-38	3.57653e-37
Mext_1874	99.2236	0	0.187977	-1.55025	0.121081	0.373245		240.398	1.39371	0.143647	9.70231	2.94738e-22	7.14333e-22
Mext_1875	127.423	0	0.176722	-1.67945	0.0930642	0.325303		321.408	1.47196	0.129771	11.3427	8.05818e-30	2.48177e-29
Mext_1876	62.1749	0	0.270258	-1.82631	0.067803	0.276833		196.873	1.76781	0.184522	9.58048	9.6592e-22	2.31198e-21
Mext_1877	114.489	0	0.176886	-1.73968	0.081915	0.303045		200.469	0.695756	0.14569	4.77558	1.79189e-06	2.50429e-06
Mext_1878	97.4038	0	0.192419	0.887676	0.374715	0.643067		181.631	1.18105	0.158217	7.46476	8.34535e-14	1.52692e-13
Mext_1879	58.5227	0	0.242253	-1.07529	0.282246	0.559931		169.016	1.73638	0.175069	9.91824	3.46815e-23	8.721e-23
Mext_1880	180.72	0	0.138285	0.467073	0.640448	0.823298		303.899	0.880956	0.12368	7.12286	1.0571e-12	1.85869e-12
Mext_1881	637.306	0	0.0887245	-0.640103	0.522105	0.751633		867.674	0	0.095055	2.87213	0.00407714	0.00491478
Mext_1882	53.7674	0	0.274019	-1.79516	0.0726284	0.285728		151.092	1.56074	0.18617	8.3834	5.142e-17	1.04508e-16
Mext_1883	46.3139	0	0.262845	-1.23253	0.217752	NA		73.8923	0	0.210603	2.1681	0.0301509	0.0346068
Mext_1884	65.1781	0	0.227493	0.637774	0.523621	0.752258		105.653	0.879798	0.188203	4.67472	2.94361e-06	4.0796e-06
Mext_1885	87.4154	0	0.197882	0.139692	0.888903	0.949738		231.225	1.76181	0.151167	11.6547	2.17131e-31	7.0663e-31
Mext_1886	40.7395	0	0.309411	-1.85685	0.063333	NA		127.117	1.70421	0.191287	8.90916	5.14209e-19	1.12016e-18
Mext_1887	43.3096	0	0.285682	-1.56145	0.118417	NA		158.738	2.07361	0.18443	11.2433	2.49806e-29	7.59655e-29
Mext_1888	1130.98	0	0.0685979	-3.6761	0.000236831	0.00566274		987.423	-1.61081	0.0893209	-18.034	1.05371e-72	7.85482e-72
Mext_1889	328.088	0	0.107506	-2.90736	0.00364495	0.0412942		403.918	0	0.106991	-2.41938	0.015547	0.0182042
Mext_1890	50.7738	0	0.249589	-1.10011	0.271284	0.549707		151.192	1.80392	0.172435	10.4615	1.29829e-25	3.53167e-25
Mext_1891	6.39289	0	0.711386	-0.735205	0.462215	NA		18.6332	1.61077	0.442438	3.64067	0.000271929	0.000348992
Mext_1892	126.723	0	0.162328	-1.08652	0.277248	0.555964		213.357	0.699445	0.14015	4.9907	6.01606e-07	8.57431e-07
Mext_1893	1073	0	0.206031	-1.28504	0.19878	0.477302		898.916	-1.89624	0.130704	-14.5079	1.08019e-47	5.27838e-47
Mext_1894	274.987	0	0.116729	-2.10332	0.035438	0.191205		526.551	0.941292	0.103468	9.09738	9.25413e-20	2.06537e-19
Mext_1895	150.152	0	0.153046	-1.78473	0.0743057	0.286174		226.878	0	0.137529	2.62698	0.00861457	0.0101958
Mext_1896	2456.22	0	0.156971	0.285127	0.775547	0.895605		1825.27	-2.01121	0.109129	-18.4297	7.59323e-76	5.93552e-75
Mext_1897	3109.03	0	0.0686792	0.631062	0.528	0.75475		2361.31	-1.86192	0.103435	-18.001	1.91441e-72	1.41831e-71
Mext_1898	97.6402	0	0.193304	0.228305	0.819409	0.917332		312.65	2.12956	0.158116	13.4683	2.40209e-41	1.01625e-40
Mext_1899	117.866	0	0.187887	-0.927516	0.353659	0.623466		2463.91	4.99241	0.13375	37.3264	6.13223e-305	2.61732e-303
Mext_1900	82.0605	0	0.199412	-1.01993	0.307764	0.585633		169.526	1.13073	0.154181	7.33381	2.23697e-13	4.03776e-13
Mext_1901	155.944	0	0.152477	-0.998757	0.317912	0.593207		213.942	0	0.137064	1.49443	0.135063	0.147712
Mext_1902	90.506	0	0.199812	-0.285161	0.775521	0.895605		128.564	0	0.16817	2.30421	0.0212111	0.0246212
Mext_1903	53.7586	0	0.244436	-0.894157	0.371238	0.641024		110.681	1.11985	0.183621	6.0987	1.06935e-09	1.6838e-09
Mext_1904	50.0465	0	0.269783	-0.781777	0.434345	0.690329		148.328	1.80715	0.186126	9.70929	2.7524e-22	6.68083e-22
Mext_1905	313.766	0	0.110301	-1.15965	0.246193	0.525343		459.46	0.397578	0.106349	3.73843	0.000185171	0.000239047
Mext_1906	467.418	0	0.0927628	-1.13667	0.255677	0.535025		684.478	0.415073	0.0965138	4.30066	1.70288e-05	2.28837e-05
Mext_1907	101.811	0	0.206418	-0.993483	0.320475	0.594737		443.716	2.5051	0.143998	17.3967	8.74243e-68	6.07561e-67
Mext_1908	35.5666	0	0.299764	0.0609778	0.951377	NA		250.897	3.40668	0.183416	18.5735	5.26389e-77	4.16876e-76
Mext_1909	196.205	0	0.137034	-1.32342	0.185695	0.46252		380.866	1.01561	0.12285	8.26709	1.37267e-16	2.75965e-16
Mext_1910	50.8217	0	0.270327	0.146996	0.883135	0.946533		162.056	2.10176	0.179621	11.7011	1.25864e-31	4.12671e-31
Mext_1911	182.688	0	0.140239	-2.93143	0.00337407	0.0393036		404.777	1.13798	0.115943	9.81497	9.7063e-23	2.397e-22
Mext_1912	183.082	0	0.144105	-2.66487	0.00770178	0.0703893		348.423	0.825651	0.12418	6.64885	2.95397e-11	4.93146e-11
Mext_1913	112.831	0	0.181387	-1.37166	0.17017	0.444363		290.113	1.53642	0.139088	11.0464	2.28157e-28	6.70568e-28
Mext_1914	44.0349	0	0.275731	-0.0170803	0.986373	NA		186.198	2.5563	0.177708	14.3848	6.44234e-47	3.09785e-46
Mext_1915	124.863	0	0.184806	0.386335	0.699249	0.856574		617.392	2.86961	0.138434	20.7291	1.89331e-95	1.84474e-94
Mext_1916	232.266	0	0.128616	1.10102	0.270888	0.549673		312.24	0.419587	0.121444	3.45498	0.000550341	0.000695752
Mext_1917	214.914	0	0.13699	0.786123	0.431796	0.690329		349.954	0.84685	0.119654	7.07752	1.46758e-12	2.55991e-12
Mext_1918	340.973	0	0.106498	-1.24882	0.211729	0.491484		411.164	0	0.123673	-1.12369	0.261144	0.279515
Mext_1919	127.347	0	0.163326	-0.639304	0.522625	0.751633		178.376	0	0.143926	2.14751	0.0317524	0.0363931
Mext_1920	96.2676	0	0.187809	-2.00203	0.0452811	0.215279		186.237	0.871461	0.149665	5.82276	5.78843e-09	8.87681e-09
Mext_1921	117.396	0	0.175102	1.01186	0.311604	0.588027		205.841	1.06661	0.146625	7.27441	3.47944e-13	6.25004e-13
Mext_1922	112.188	0	0.180101	-1.29677	0.19471	0.472778		297.615	1.60355	0.131445	12.1994	3.13047e-34	1.08934e-33
Mext_1923	165.956	0	0.155927	-0.626352	0.531084	0.756337		260.003	0.596863	0.127777	4.67114	2.99532e-06	4.14888e-06
Mext_1924	220.882	0	0.135426	-0.116228	0.907472	0.959647		347.637	0.661547	0.131918	5.01485	5.30743e-07	7.58227e-07
Mext_1925	735.109	0	0.0808537	1.03478	0.30077	0.57959		704.975	-0.657539	0.0972996	-6.75788	1.40026e-11	2.36382e-11
Mext_1926	475.728	0	0.0934612	0.785585	0.432111	0.690329		450.618	-0.721312	0.119917	-6.01512	1.79757e-09	2.81209e-09
Mext_1927	461.795	0	0.110194	-0.619366	0.535676	0.760492		368.109	-1.81604	0.1301	-13.9588	2.78139e-44	1.25488e-43
Mext_1928	500.778	0	0.0898688	-1.15143	0.249557	0.529289		456.364	-1.13156	0.109668	-10.318	5.84093e-25	1.55554e-24
Mext_1929	228.103	0	0.127365	0.548457	0.583378	0.792313		230.89	-0.471816	0.133334	-3.53861	0.000402237	0.000512412
Mext_1930	319.334	0	0.110258	1.06415	0.287262	0.565684		319.278	-0.466454	0.120213	-3.88022	0.000104361	0.000136257
Mext_1931	195.882	0	0.136715	1.30483	0.191949	0.469588		309.295	0.836886	0.120333	6.95472	3.53255e-12	6.09352e-12
Mext_1932	341.286	0	0.119971	-1.14684	0.251449	0.530331		770.764	1.35805	0.104863	12.9507	2.32694e-38	9.184e-38
Mext_1933	609.532	0	0.0884085	0.269048	0.787893	0.902521		630.571	-0.457844	0.0985952	-4.64368	3.42261e-06	4.72717e-06
Mext_1934	617.915	0	0.0902004	1.55249	0.120546	0.373245		470.601	-1.6193	0.11332	-14.2896	2.5404e-46	1.20713e-45
Mext_1935	2255.36	0	0.0584287	-0.412712	0.679818	0.845677		1854.43	-1.52229	0.0908856	-16.7496	5.70439e-63	3.68304e-62
Mext_1936	95.4291	0	0.196229	-1.76922	0.0768566	0.292674		124.612	0	0.173934	-0.560729	0.574982	0.596502
Mext_1937	119.992	0	0.166058	0.739579	0.459556	0.710781		165.253	0	0.149445	3.10744	0.00188713	0.00232007
Mext_1938	24.0328	0	0.386688	1.62324	0.104539	NA		34.1509	0	0.328449	3.05166	0.00227577	0.00278722
Mext_1939	5831.84	0	0.0559149	2.31003	0.0208867	0.137804		4029.28	-2.35143	0.0842158	-27.9215	1.46468e-171	2.8144e-170
Mext_1940	1377.54	0	0.071933	-0.229821	0.818231	0.917332		1003.89	-2.3349	0.100721	-23.1818	6.94887e-119	8.48466e-118
Mext_1941	756.897	0	0.0771947	0.534282	0.593147	0.797238		559.953	-2.04515	0.105424	-19.3992	7.83743e-84	6.77418e-83
Mext_1942	951.482	0	0.0726005	2.09176	0.0364603	0.193278		628.308	-2.70144	0.111739	-24.1764	3.94224e-129	5.40154e-128
Mext_1943	1857.41	0	0.0633951	0.737213	0.460993	0.710781		1303.48	-2.47737	0.0929188	-26.6616	1.31231e-156	2.29321e-155
Mext_1944	4564.77	0	0.0527232	0.681367	0.495639	0.734885		3986.28	-1.11373	0.0935224	-11.9087	1.06572e-32	3.58434e-32
Mext_1945	329.593	0	0.110304	1.21605	0.223966	0.503954		301.242	-0.761243	0.126234	-6.03042	1.63535e-09	2.56247e-09
Mext_1946	2217.48	0	0.0627629	1.92516	0.0542098	0.24121		1502.91	-2.56099	0.0989227	-25.8888	8.90748e-148	1.41785e-146
Mext_1947	8880.95	0	0.0508151	3.59283	0.000327106	0.00739324		5993.85	-2.38335	0.0747733	-31.8744	6.0495e-223	1.59436e-221
Mext_1948	643.008	0	0.0837288	-0.377247	0.70599	0.861303		647.43	-0.632606	0.0945109	-6.69347	2.17937e-11	3.65096e-11
Mext_1949	559.089	0	0.0863458	0.741971	0.458105	0.710539		711.875	0	0.0917159	2.23121	0.0256672	0.0296298
Mext_1950	518.901	0	0.0900076	-0.870011	0.384294	0.652898		734.32	0.355674	0.0950578	3.74166	0.000182811	0.000236127
Mext_1951	1581.61	0	0.0662371	-1.44821	0.147559	0.41566		1397.86	-1.27387	0.0874296	-14.5702	4.34556e-48	2.15402e-47
Mext_1952	291.137	0	0.120723	-1.05389	0.291934	0.570015		513.965	0.841596	0.110257	7.63303	2.29295e-14	4.29639e-14
Mext_1953	84.971	0	0.197117	0.731007	0.464775	0.711145		120.428	0	0.1727	3.20466	0.0013522	0.00167911
Mext_1954	929.828	0	0.0746342	0.324099	0.745863	0.878294		1064.18	0	0.0860057	-1.59934	0.109746	0.12079
Mext_1955	886.862	0	0.0794966	2.61113	0.00902447	0.0786483		754.259	-0.952528	0.094966	-10.0302	1.12288e-23	2.86846e-23
Mext_1956	543.136	0	0.0867566	-0.409743	0.681995	0.846994		530.341	-0.747238	0.103446	-7.22349	5.06693e-13	9.03764e-13
Mext_1957	118.415	0	0.16793	-0.180945	0.856411	0.933911		237.151	1.18075	0.137775	8.57016	1.03341e-17	2.14557e-17
Mext_1958	604.438	0	0.0842202	-0.0891435	0.928968	0.972196		701.161	0	0.0938117	-1.34727	0.177894	0.192805
Mext_1959	1451.64	0.587799	0.0744171	7.8987	2.8182e-15	1.06692e-12		904.735	-1.79289	0.0995072	-18.0177	1.41625e-72	1.05086e-71
Mext_1960	871.957	0	0.0976283	0.0984197	0.921599	0.96775		665.047	-1.92268	0.120722	-15.9265	4.14688e-57	2.4361e-56
Mext_1961	143.618	0	0.153024	-0.290319	0.771572	0.892754		230.36	0.690153	0.139813	4.93626	7.96349e-07	1.12765e-06
Mext_1962	506.81	0	0.0956093	2.08972	0.0366427	0.193639		408.704	-1.21231	0.113542	-10.6772	1.30183e-26	3.63774e-26
Mext_1963	826.533	0	0.0772444	0.215118	0.829675	0.923827		676.168	-1.46907	0.103219	-14.2325	5.75468e-46	2.7184e-45
Mext_1964	1552.16	0	0.0655632	-1.27965	0.200668	0.480061		1183.47	-2.1555	0.0860833	-25.0397	2.26073e-138	3.40734e-137
Mext_1965	1324.17	0	0.0674317	0.579408	0.562314	0.779453		997.821	-1.92363	0.0982443	-19.58	2.28886e-85	2.02554e-84
Mext_1966	1614.33	0	0.0605276	1.50559	0.132173	0.390417		1184.48	-1.97869	0.0875564	-22.5991	4.42678e-113	5.03546e-112
Mext_1967	1263.65	0	0.0644758	3.77456	0.000160292	0.00446753		976.217	-1.3365	0.0942629	-14.1784	1.24585e-45	5.82806e-45
Mext_1968	562.468	0.520061	0.0902612	5.76173	8.32542e-09	9.69804e-07		348.587	-2.02617	0.121492	-16.6775	1.91206e-62	1.21982e-61
Mext_1969	656.095	0	0.088865	0.767527	0.442768	0.697226		558.427	-1.17401	0.105697	-11.1073	1.15592e-28	3.42446e-28
Mext_1970	49.2626	0	0.269562	0.528741	0.596985	0.799679		75.0329	0	0.247347	2.96046	0.0030718	0.00372806
Mext_1971	190.797	0	0.144455	-1.30186	0.192964	0.470802		327.854	0.731739	0.127992	5.71705	1.08387e-08	1.65166e-08
Mext_1972	131.912	0	0.168138	-0.0636406	0.949256	0.979973		188.211	0	0.147188	2.93449	0.00334101	0.00404258
Mext_1973	225.426	0	0.141179	3.11592	0.0018337	0.0251676		219.885	0	0.136285	-1.15905	0.246435	0.2643
Mext_1974	170.964	0	0.141562	-1.5872	0.112468	0.359819		370.7	1.21639	0.118548	10.2608	1.05853e-24	2.78825e-24
Mext_1975	268.596	0	0.115178	-1.37296	0.169764	0.444363		371.544	0	0.111995	1.98971	0.0466231	0.0528344
Mext_1976	557.817	0	0.0848718	1.42103	0.155309	0.423881		651.707	0	0.0943412	0.240779	0.809726	0.821479
Mext_1977	322.439	0	0.107958	0.376842	0.706291	0.861303		332.761	-0.447894	0.123652	-3.62221	0.000292102	0.000374285
Mext_1978	397.823	0	0.102134	-0.551127	0.581547	0.7903		431.956	-0.393242	0.107766	-3.64904	0.000263223	0.00033791
Mext_1979	66.7632	0	0.224053	0.226402	0.820889	0.917868		145.299	1.41335	0.166598	8.4836	2.18338e-17	4.48486e-17
Mext_1980	70.4175	0	0.224245	0.84641	0.397324	0.661139		95.7195	0	0.186918	2.68417	0.00727102	0.00864812
Mext_1981	830.942	0	0.0742756	0.698267	0.48501	0.727155		723.802	-1.10315	0.0992024	-11.1202	1.00101e-28	2.97101e-28
Mext_1982	257.135	0	0.118491	-1.34823	0.177583	0.450082		424.843	0.664947	0.112685	5.90096	3.61397e-09	5.59915e-09
Mext_1983	412.365	0	0.103149	-0.411407	0.680774	0.846258		367.498	-1.14651	0.117177	-9.78438	1.31398e-22	3.23002e-22
Mext_1984	811.729	0	0.0759599	0.667919	0.504185	0.737731		667.498	-1.3819	0.0954522	-14.4774	1.6836e-47	8.20201e-47
Mext_1985	183.273	0	0.138008	-0.336657	0.736376	0.872777		249.553	0	0.126697	2.25106	0.0243818	0.0281999
Mext_1986	350.896	0	0.108805	2.09531	0.0361437	0.192596		281.499	-1.18622	0.126787	-9.35601	8.28015e-21	1.91444e-20
Mext_1987	1327.43	0	0.0652757	1.1685	0.242607	0.520624		1042.66	-1.57588	0.0990017	-15.9177	4.77581e-57	2.79536e-56
Mext_1988	109.738	0	0.175478	1.79888	0.0720372	0.285074		188.868	1.13532	0.149201	7.60928	2.75626e-14	5.1545e-14
Mext_1989	4287.53	0	0.0565722	3.10374	0.0019109	0.0257603		3340.4	-1.42994	0.0898462	-15.9154	4.95344e-57	2.89581e-56
Mext_1990	245.576	0	0.126408	-0.639447	0.522532	0.751633		174.513	-2.79072	0.176633	-15.7996	3.13286e-56	1.79664e-55
Mext_1991	350.909	0	0.106019	0.57926	0.562414	0.779453		294.531	-1.26819	0.123697	-10.2524	1.15388e-24	3.03114e-24
Mext_1992	273.021	0	0.121537	2.61184	0.00900562	0.0786483		288.59	0	0.128467	-0.394653	0.693099	0.710481
Mext_1993	476.258	0	0.0977972	1.46837	0.142004	0.408048		362.807	-1.61579	0.118824	-13.5982	4.10468e-42	1.77365e-41
Mext_1994	673.048	0	0.0833038	-2.00184	0.0453019	0.215279		633.391	-1.08379	0.101416	-10.6865	1.17689e-26	3.29818e-26
Mext_1995	328.568	0	0.107929	2.00945	0.0444894	0.213233		445.504	0.508813	0.106231	4.78969	1.67041e-06	2.33925e-06
Mext_1996	3240.48	0	0.0618057	-1.36524	0.172176	0.444939		2729.23	-1.50347	0.0911492	-16.4946	4.01009e-61	2.51504e-60
Mext_1997	227.983	0	0.138694	1.53748	0.124176	0.377597		227.561	0	0.136676	-2.61232	0.0089931	0.0106334
Mext_1998	357.946	0	0.109298	2.36643	0.0179606	0.124005		483.846	0.537642	0.128879	4.17167	3.02372e-05	4.01747e-05
Mext_1999	423.54	0	0.107121	2.78976	0.00527479	0.0534897		337.787	-1.09273	0.123128	-8.87476	7.00836e-19	1.51916e-18
Mext_2000	643.973	0	0.0832159	0.985549	0.324355	0.599001		497.549	-1.66464	0.106733	-15.5964	7.70504e-55	4.31607e-54
Mext_2001	756.213	0	0.0808829	-2.17646	0.0295209	0.170139		844.311	-0.432225	0.0904454	-4.77885	1.76301e-06	2.46535e-06
Mext_2002	199.641	0	0.136049	-0.513044	0.607921	0.806675		243.346	0	0.131803	-0.359773	0.719017	0.73533
Mext_2003	128.878	0	0.164079	-0.89857	0.368882	0.639983		250.575	1.04238	0.131582	7.92189	2.33926e-15	4.53649e-15
Mext_2004	522.951	0	0.0985079	2.61399	0.00894923	0.078639		494.998	-0.470736	0.100672	-4.67593	2.92625e-06	4.05671e-06
Mext_2005	555.145	0	0.086649	-0.575968	0.564637	0.780867		1055.37	1.06207	0.0867641	12.2409	1.8794e-34	6.58747e-34
Mext_2006	266.14	0	0.116791	0.586361	0.557633	0.777332		261.55	-0.577543	0.138109	-4.18178	2.89242e-05	3.84619e-05
Mext_2007	666.045	0	0.0812194	0.461624	0.644351	0.82468		706.624	-0.361553	0.0947418	-3.81619	0.000135526	0.000176089
Mext_2009	545.558	0	0.0919993	0.381839	0.702581	0.85871		789.705	0.509191	0.106458	4.78304	1.72664e-06	2.4166e-06
Mext_2010	380.864	0	0.0993928	-0.255157	0.798602	0.90997		617.885	0.731698	0.106094	6.8967	5.32229e-12	9.13502e-12
Mext_2011	276.505	0	0.116105	0.797845	0.42496	0.6868		317.372	0	0.11665	-0.510654	0.609593	0.631187
Mext_2012	2256.12	0	0.0624924	1.2426	0.214015	0.493224		1454.78	-3.39443	0.0975249	-34.8058	1.98634e-265	6.94211e-264
Mext_2013	728.517	0	0.080721	1.46787	0.14214	0.40818		550.611	-1.72939	0.103288	-16.7434	6.32499e-63	4.07826e-62
Mext_2014	1429.84	0	0.0686739	1.88427	0.0595289	0.255132		1011.83	-2.14579	0.0956821	-22.4263	2.18266e-111	2.43117e-110
Mext_2015	874.422	0	0.0742082	1.22888	0.219117	0.498829		804.26	-0.810361	0.0905876	-8.9456	3.69936e-19	8.10632e-19
Mext_2016	480.293	0	0.0930157	1.61256	0.106839	0.350802		343.637	-2.02637	0.124055	-16.3345	5.61312e-60	3.43119e-59
Mext_2017	2553.11	0	0.0565418	1.62208	0.104787	0.345713		1903.5	-1.86829	0.0872882	-21.4037	1.23288e-101	1.26785e-100
Mext_2018	217.028	0	0.142962	0.724945	0.468486	0.713993		264.08	0	0.133401	0.924521	0.355215	0.375456
Mext_2019	246.633	0	0.121289	0.72129	0.470731	0.714989		234.543	-0.682689	0.13178	-5.1805	2.2129e-07	3.20506e-07
Mext_2020	260.109	0	0.122872	0.747792	0.454586	0.707297		333.616	0	0.115834	2.10554	0.0352439	0.0402133
Mext_2021	130.105	0	0.161021	0.514767	0.606716	0.80641		182.531	0	0.146203	3.22204	0.00127279	0.00158214
Mext_2022	1197.75	0	0.0658532	0.895021	0.370776	0.640604		1053.36	-1.0431	0.0896799	-11.6314	2.8552e-31	9.24203e-31
Mext_2023	1009.14	0	0.0765618	-0.0147309	0.988247	0.994804		927.315	-0.951561	0.100511	-9.46728	2.87238e-21	6.77101e-21
Mext_2024	190.165	0	0.146248	-1.10401	0.269588	0.548717		326.195	0.761721	0.126647	6.01454	1.80402e-09	2.82126e-09
Mext_2025	1700.13	0	0.062573	-1.27622	0.201876	0.480416		1547.07	-1.11078	0.08148	-13.6325	2.56554e-42	1.11474e-41
Mext_2028	3932.24	0	0.0539575	0.15723	0.875064	0.942185		3044.27	-1.81691	0.0755952	-24.0347	1.20698e-127	1.62605e-126
Mext_2029	186.005	0	0.13985	0.488492	0.625202	0.815004		232.416	0	0.130147	1.19766	0.231049	0.248406
Mext_2030	944.362	0	0.0755069	3.31607	0.000912934	0.0156863		667.17	-1.84396	0.10984	-16.7877	3.00102e-63	1.94542e-62
Mext_2031	560.172	0	0.095641	2.35984	0.0182829	0.12552		375.401	-2.31322	0.124026	-18.6511	1.23777e-77	9.93305e-77
[truncated: 2,831 more rows]

## Sheet: Fig6
Colony #	Cell # (within colony)	Cell division time	Formaldehyde treatment	Colony division time (mean of cells)	Colony division time (sd of cells)	Divisions in colony	Colony lag time
1	single.cell_lifetime	190	0 mM	197.5	10.6066	2	126
1	single.cell_lifetime.1	205	0 mM	197.5	10.6066	2	126
2	single.cell_lifetime.1	155	0 mM	174.167	24.9833	6	71
2	single.cell_lifetime.3	185	0 mM	174.167	24.9833	6	71
2	single.cell_lifetime.2	195	0 mM	174.167	24.9833	6	71
2	single.cell_lifetime	140	0 mM	174.167	24.9833	6	71
2	single.cell_lifetime.5	205	0 mM	174.167	24.9833	6	71
2	single.cell_lifetime.4	165	0 mM	174.167	24.9833	6	71
3	single.cell_lifetime.2	160	0 mM	161	14.3178	5	56
3	single.cell_lifetime.3	185	0 mM	161	14.3178	5	56
3	single.cell_lifetime	150	0 mM	161	14.3178	5	56
3	single.cell_lifetime.1	150	0 mM	161	14.3178	5	56
3	single.cell_lifetime.4	160	0 mM	161	14.3178	5	56
5	single.cell_lifetime	160	0 mM	170	14.1421	2	116
5	single.cell_lifetime.1	180	0 mM	170	14.1421	2	116
6	single.cell_lifetime.1	170	0 mM	160	14.1421	2	76
6	single.cell_lifetime	150	0 mM	160	14.1421	2	76
7	single.cell_lifetime	155	0 mM	159.167	15.9426	6	66
7	single.cell_lifetime.3	190	0 mM	159.167	15.9426	6	66
7	single.cell_lifetime.1	160	0 mM	159.167	15.9426	6	66
7	single.cell_lifetime.5	150	0 mM	159.167	15.9426	6	66
7	single.cell_lifetime.4	145	0 mM	159.167	15.9426	6	66
7	single.cell_lifetime.2	155	0 mM	159.167	15.9426	6	66
8	single.cell_lifetime.3	140	0 mM	170	20.3101	5	81
8	single.cell_lifetime	165	0 mM	170	20.3101	5	81
8	single.cell_lifetime.1	195	0 mM	170	20.3101	5	81
8	single.cell_lifetime.5	180	0 mM	170	20.3101	5	81
8	single.cell_lifetime.4	170	0 mM	170	20.3101	5	81
9	single.cell_lifetime	250	0 mM	250	0	2	96
9	single.cell_lifetime.1	250	0 mM	250	0	2	96
10	single.cell_lifetime.1	165	0 mM	155	15.4919	6	56
10	single.cell_lifetime.3	140	0 mM	155	15.4919	6	56
10	single.cell_lifetime	155	0 mM	155	15.4919	6	56
10	single.cell_lifetime.4	140	0 mM	155	15.4919	6	56
10	single.cell_lifetime.2	180	0 mM	155	15.4919	6	56
10	single.cell_lifetime.5	150	0 mM	155	15.4919	6	56
11	single.cell_lifetime	175	0 mM	155	20	3	76
11	single.cell_lifetime.1	155	0 mM	155	20	3	76
11	single.cell_lifetime.2	135	0 mM	155	20	3	76
12	single.cell_lifetime.4	135	0 mM	147	15.6525	5	66
12	single.cell_lifetime.2	150	0 mM	147	15.6525	5	66
12	single.cell_lifetime.1	130	0 mM	147	15.6525	5	66
12	single.cell_lifetime	150	0 mM	147	15.6525	5	66
12	single.cell_lifetime.3	170	0 mM	147	15.6525	5	66
13	single.cell_lifetime.1	140	0 mM	149	6.5192	5	66
13	single.cell_lifetime.4	155	0 mM	149	6.5192	5	66
13	single.cell_lifetime	155	0 mM	149	6.5192	5	66
13	single.cell_lifetime.3	150	0 mM	149	6.5192	5	66
13	single.cell_lifetime.2	145	0 mM	149	6.5192	5	66
14	single.cell_lifetime	145	0 mM	158.333	12.5831	3	61
14	single.cell_lifetime.1	160	0 mM	158.333	12.5831	3	61
14	single.cell_lifetime.2	170	0 mM	158.333	12.5831	3	61
15	single.cell_lifetime.1	180	0 mM	177.5	3.53553	2	96
15	single.cell_lifetime	175	0 mM	177.5	3.53553	2	96
16	single.cell_lifetime.2	155	0 mM	180	31.225	3	66
16	single.cell_lifetime.1	215	0 mM	180	31.225	3	66
16	single.cell_lifetime	170	0 mM	180	31.225	3	66
17	single.cell_lifetime	250	0 mM	250	NA	1	28.5833
18	single.cell_lifetime.4	160	0 mM	159.167	17.7247	6	56
18	single.cell_lifetime.2	155	0 mM	159.167	17.7247	6	56
18	single.cell_lifetime.3	160	0 mM	159.167	17.7247	6	56
18	single.cell_lifetime	155	0 mM	159.167	17.7247	6	56
18	single.cell_lifetime.5	190	0 mM	159.167	17.7247	6	56
18	single.cell_lifetime.1	135	0 mM	159.167	17.7247	6	56
19	single.cell_lifetime.1	155	0 mM	141.25	12.5	4	66
19	single.cell_lifetime.2	140	0 mM	141.25	12.5	4	66
19	single.cell_lifetime	125	0 mM	141.25	12.5	4	66
19	single.cell_lifetime.3	145	0 mM	141.25	12.5	4	66
20	single.cell_lifetime	215	0 mM	215	0	2	136
20	single.cell_lifetime.1	215	0 mM	215	0	2	136
21	single.cell_lifetime.2	165	0 mM	157	7.58288	5	56
21	single.cell_lifetime.3	150	0 mM	157	7.58288	5	56
21	single.cell_lifetime.4	165	0 mM	157	7.58288	5	56
21	single.cell_lifetime	150	0 mM	157	7.58288	5	56
21	single.cell_lifetime.1	155	0 mM	157	7.58288	5	56
22	single.cell_lifetime.3	170	0 mM	156.667	16.6333	6	56
22	single.cell_lifetime.2	180	0 mM	156.667	16.6333	6	56
22	single.cell_lifetime.4	150	0 mM	156.667	16.6333	6	56
22	single.cell_lifetime	160	0 mM	156.667	16.6333	6	56
22	single.cell_lifetime.1	135	0 mM	156.667	16.6333	6	56
22	single.cell_lifetime.5	145	0 mM	156.667	16.6333	6	56
23	single.cell_lifetime.2	165	0 mM	150	18.7083	5	56
23	single.cell_lifetime.3	135	0 mM	150	18.7083	5	56
23	single.cell_lifetime.1	140	0 mM	150	18.7083	5	56
23	single.cell_lifetime.4	135	0 mM	150	18.7083	5	56
23	single.cell_lifetime	175	0 mM	150	18.7083	5	56
24	single.cell_lifetime.1	140	0 mM	133	12.5499	5	51
24	single.cell_lifetime	115	0 mM	133	12.5499	5	51
24	single.cell_lifetime.3	140	0 mM	133	12.5499	5	51
24	single.cell_lifetime.2	125	0 mM	133	12.5499	5	51
24	single.cell_lifetime.4	145	0 mM	133	12.5499	5	51
25	single.cell_lifetime	155	0 mM	155	0	2	66
25	single.cell_lifetime.1	155	0 mM	155	0	2	66
26	single.cell_lifetime.5	145	0 mM	160.833	18.8193	6	76
26	single.cell_lifetime.3	155	0 mM	160.833	18.8193	6	76
26	single.cell_lifetime.1	160	0 mM	160.833	18.8193	6	76
26	single.cell_lifetime	175	0 mM	160.833	18.8193	6	76
26	single.cell_lifetime.4	140	0 mM	160.833	18.8193	6	76
26	single.cell_lifetime.2	190	0 mM	160.833	18.8193	6	76
27	single.cell_lifetime.3	155	0 mM	153.333	13.6626	6	96
27	single.cell_lifetime.4	150	0 mM	153.333	13.6626	6	96
27	single.cell_lifetime.2	145	0 mM	153.333	13.6626	6	96
27	single.cell_lifetime.5	160	0 mM	153.333	13.6626	6	96
27	single.cell_lifetime.1	135	0 mM	153.333	13.6626	6	96
27	single.cell_lifetime	175	0 mM	153.333	13.6626	6	96
28	single.cell_lifetime.1	160	0 mM	172.5	17.6777	2	86
28	single.cell_lifetime	185	0 mM	172.5	17.6777	2	86
29	single.cell_lifetime	190	0 mM	171.25	24.6221	4	46
29	single.cell_lifetime.1	150	0 mM	171.25	24.6221	4	46
29	single.cell_lifetime.2	150	0 mM	171.25	24.6221	4	46
29	single.cell_lifetime.3	195	0 mM	171.25	24.6221	4	46
30	single.cell_lifetime.2	125	0 mM	133.333	17.7951	6	61
30	single.cell_lifetime.5	140	0 mM	133.333	17.7951	6	61
30	single.cell_lifetime.3	110	0 mM	133.333	17.7951	6	61
30	single.cell_lifetime.4	155	0 mM	133.333	17.7951	6	61
30	single.cell_lifetime	120	0 mM	133.333	17.7951	6	61
30	single.cell_lifetime.1	150	0 mM	133.333	17.7951	6	61
31	single.cell_lifetime	155	0 mM	155	NA	1	66
32	single.cell_lifetime.2	200	0 mM	172.5	26.6145	4	56
32	single.cell_lifetime.3	190	0 mM	172.5	26.6145	4	56
32	single.cell_lifetime	145	0 mM	172.5	26.6145	4	56
32	single.cell_lifetime.1	155	0 mM	172.5	26.6145	4	56
33	single.cell_lifetime.2	150	0 mM	148.333	10.328	6	61
33	single.cell_lifetime.3	135	0 mM	148.333	10.328	6	61
33	single.cell_lifetime.4	160	0 mM	148.333	10.328	6	61
33	single.cell_lifetime	140	0 mM	148.333	10.328	6	61
33	single.cell_lifetime.5	160	0 mM	148.333	10.328	6	61
33	single.cell_lifetime.1	145	0 mM	148.333	10.328	6	61
34	single.cell_lifetime.2	280	0 mM	191.667	66.9826	6	66
34	single.cell_lifetime	140	0 mM	191.667	66.9826	6	66
34	single.cell_lifetime.3	140	0 mM	191.667	66.9826	6	66
34	single.cell_lifetime.5	160	0 mM	191.667	66.9826	6	66
34	single.cell_lifetime.4	155	0 mM	191.667	66.9826	6	66
34	single.cell_lifetime.1	275	0 mM	191.667	66.9826	6	66
35	single.cell_lifetime	205	0 mM	217.5	17.6777	2	86
35	single.cell_lifetime.1	230	0 mM	217.5	17.6777	2	86
36	single.cell_lifetime.2	175	0 mM	151	13.8744	5	61
36	single.cell_lifetime.3	140	0 mM	151	13.8744	5	61
36	single.cell_lifetime.1	145	0 mM	151	13.8744	5	61
36	single.cell_lifetime	145	0 mM	151	13.8744	5	61
36	single.cell_lifetime.4	150	0 mM	151	13.8744	5	61
37	single.cell_lifetime.2	160	0 mM	150	6.12372	5	66
37	single.cell_lifetime.3	150	0 mM	150	6.12372	5	66
37	single.cell_lifetime.4	145	0 mM	150	6.12372	5	66
37	single.cell_lifetime.1	145	0 mM	150	6.12372	5	66
37	single.cell_lifetime	150	0 mM	150	6.12372	5	66
38	single.cell_lifetime	140	0 mM	140	NA	1	71
39	single.cell_lifetime.1	225	0 mM	200	35.3553	2	86
39	single.cell_lifetime	175	0 mM	200	35.3553	2	86
40	single.cell_lifetime.4	150	0 mM	150	3.16228	6	91
40	single.cell_lifetime.2	145	0 mM	150	3.16228	6	91
40	single.cell_lifetime.5	150	0 mM	150	3.16228	6	91
40	single.cell_lifetime.1	155	0 mM	150	3.16228	6	91
40	single.cell_lifetime.3	150	0 mM	150	3.16228	6	91
40	single.cell_lifetime	150	0 mM	150	3.16228	6	91
41	single.cell_lifetime.5	140	0 mM	155.833	23.5407	6	71
41	single.cell_lifetime.3	145	0 mM	155.833	23.5407	6	71
41	single.cell_lifetime.2	140	0 mM	155.833	23.5407	6	71
41	single.cell_lifetime.4	140	0 mM	155.833	23.5407	6	71
41	single.cell_lifetime	175	0 mM	155.833	23.5407	6	71
41	single.cell_lifetime.1	195	0 mM	155.833	23.5407	6	71
42	single.cell_lifetime.2	150	0 mM	158.75	11.0868	4	61
42	single.cell_lifetime	155	0 mM	158.75	11.0868	4	61
42	single.cell_lifetime.3	155	0 mM	158.75	11.0868	4	61
42	single.cell_lifetime.1	175	0 mM	158.75	11.0868	4	61
43	single.cell_lifetime.6	135	0 mM	143.889	17.2804	9	56
43	single.cell_lifetime	140	0 mM	143.889	17.2804	9	56
43	single.cell_lifetime.2	145	0 mM	143.889	17.2804	9	56
43	single.cell_lifetime.7	175	0 mM	143.889	17.2804	9	56
43	single.cell_lifetime.5	165	0 mM	143.889	17.2804	9	56
43	single.cell_lifetime.1	135	0 mM	143.889	17.2804	9	56
43	single.cell_lifetime.4	120	0 mM	143.889	17.2804	9	56
43	single.cell_lifetime.8	130	0 mM	143.889	17.2804	9	56
43	single.cell_lifetime.3	150	0 mM	143.889	17.2804	9	56
44	single.cell_lifetime	200	0 mM	222.5	31.8198	2	81
44	single.cell_lifetime.1	245	0 mM	222.5	31.8198	2	81
45	single.cell_lifetime	165	0 mM	177.5	17.6777	2	76
45	single.cell_lifetime.1	190	0 mM	177.5	17.6777	2	76
46	single.cell_lifetime	140	0 mM	154	23.0217	5	96
46	single.cell_lifetime.1	150	0 mM	154	23.0217	5	96
46	single.cell_lifetime.2	160	0 mM	154	23.0217	5	96
46	single.cell_lifetime.3	190	0 mM	154	23.0217	5	96
46	single.cell_lifetime.4	130	0 mM	154	23.0217	5	96
47	single.cell_lifetime	150	0 mM	144.167	12.4164	6	61
47	single.cell_lifetime.4	140	0 mM	144.167	12.4164	6	61
47	single.cell_lifetime.1	130	0 mM	144.167	12.4164	6	61
47	single.cell_lifetime.2	145	0 mM	144.167	12.4164	6	61
47	single.cell_lifetime.3	165	0 mM	144.167	12.4164	6	61
47	single.cell_lifetime.5	135	0 mM	144.167	12.4164	6	61
48	single.cell_lifetime.1	170	0 mM	167.5	3.53553	2	81
48	single.cell_lifetime	165	0 mM	167.5	3.53553	2	81
49	single.cell_lifetime.2	125	0 mM	141.667	17.3205	9	56
49	single.cell_lifetime.4	165	0 mM	141.667	17.3205	9	56
49	single.cell_lifetime.7	155	0 mM	141.667	17.3205	9	56
49	single.cell_lifetime.5	135	0 mM	141.667	17.3205	9	56
49	single.cell_lifetime.8	120	0 mM	141.667	17.3205	9	56
49	single.cell_lifetime.3	145	0 mM	141.667	17.3205	9	56
49	single.cell_lifetime	160	0 mM	141.667	17.3205	9	56
49	single.cell_lifetime.6	150	0 mM	141.667	17.3205	9	56
49	single.cell_lifetime.1	120	0 mM	141.667	17.3205	9	56
50	single.cell_lifetime.1	185	0 mM	167.5	24.7487	2	81
50	single.cell_lifetime	150	0 mM	167.5	24.7487	2	81
51	single.cell_lifetime.2	205	0 mM	171.25	26.8871	4	66
51	single.cell_lifetime.3	155	0 mM	171.25	26.8871	4	66
51	single.cell_lifetime.1	145	0 mM	171.25	26.8871	4	66
51	single.cell_lifetime	180	0 mM	171.25	26.8871	4	66
52	single.cell_lifetime.1	195	0 mM	178.333	15.2753	3	71
52	single.cell_lifetime	175	0 mM	178.333	15.2753	3	71
52	single.cell_lifetime.2	165	0 mM	178.333	15.2753	3	71
53	single.cell_lifetime.1	160	0 mM	148.75	13.1498	4	91
53	single.cell_lifetime.3	140	0 mM	148.75	13.1498	4	91
53	single.cell_lifetime	160	0 mM	148.75	13.1498	4	91
53	single.cell_lifetime.2	135	0 mM	148.75	13.1498	4	91
54	single.cell_lifetime.1	170	0 mM	170	0	2	96
54	single.cell_lifetime	170	0 mM	170	0	2	96
55	single.cell_lifetime	165	0 mM	165	NA	1	66
56	single.cell_lifetime.1	155	0 mM	158	7.58288	5	76
56	single.cell_lifetime.4	170	0 mM	158	7.58288	5	76
56	single.cell_lifetime.3	150	0 mM	158	7.58288	5	76
56	single.cell_lifetime	155	0 mM	158	7.58288	5	76
56	single.cell_lifetime.2	160	0 mM	158	7.58288	5	76
57	single.cell_lifetime	190	0 mM	190	NA	1	16
58	single.cell_lifetime	175	0 mM	175	NA	1	66
59	single.cell_lifetime	190	0 mM	190	NA	1	76
60	single.cell_lifetime.3	205	0 mM	182.5	27.2336	4	66
60	single.cell_lifetime	180	0 mM	182.5	27.2336	4	66
60	single.cell_lifetime.1	145	0 mM	182.5	27.2336	4	66
60	single.cell_lifetime.2	200	0 mM	182.5	27.2336	4	66
61	single.cell_lifetime.7	160	0 mM	148.125	16.0217	8	51
61	single.cell_lifetime.4	155	0 mM	148.125	16.0217	8	51
61	single.cell_lifetime.6	155	0 mM	148.125	16.0217	8	51
61	single.cell_lifetime.2	155	0 mM	148.125	16.0217	8	51
61	single.cell_lifetime.5	155	0 mM	148.125	16.0217	8	51
61	single.cell_lifetime.3	110	0 mM	148.125	16.0217	8	51
61	single.cell_lifetime	145	0 mM	148.125	16.0217	8	51
61	single.cell_lifetime.1	150	0 mM	148.125	16.0217	8	51
62	single.cell_lifetime	185	0 mM	185	NA	1	81
63	single.cell_lifetime.1	135	0 mM	146.667	16.0728	3	61
63	single.cell_lifetime	140	0 mM	146.667	16.0728	3	61
63	single.cell_lifetime.2	165	0 mM	146.667	16.0728	3	61
64	single.cell_lifetime.3	180	0 mM	157.5	19.3649	4	76
64	single.cell_lifetime.1	135	0 mM	157.5	19.3649	4	76
64	single.cell_lifetime.2	150	0 mM	157.5	19.3649	4	76
64	single.cell_lifetime	165	0 mM	157.5	19.3649	4	76
65	single.cell_lifetime	160	0 mM	162.5	3.53553	2	236
65	single.cell_lifetime.1	165	0 mM	162.5	3.53553	2	236
66	single.cell_lifetime.5	160	0 mM	150	16.1245	6	66
66	single.cell_lifetime.4	160	0 mM	150	16.1245	6	66
66	single.cell_lifetime.3	155	0 mM	150	16.1245	6	66
66	single.cell_lifetime.1	135	0 mM	150	16.1245	6	66
66	single.cell_lifetime.2	165	0 mM	150	16.1245	6	66
66	single.cell_lifetime	125	0 mM	150	16.1245	6	66
67	single.cell_lifetime.3	150	0 mM	142.5	11.9024	4	66
67	single.cell_lifetime.2	150	0 mM	142.5	11.9024	4	66
67	single.cell_lifetime	125	0 mM	142.5	11.9024	4	66
67	single.cell_lifetime.1	145	0 mM	142.5	11.9024	4	66
68	single.cell_lifetime.3	140	0 mM	158.75	16.5202	4	76
68	single.cell_lifetime.2	160	0 mM	158.75	16.5202	4	76
68	single.cell_lifetime	155	0 mM	158.75	16.5202	4	76
68	single.cell_lifetime.1	180	0 mM	158.75	16.5202	4	76
69	single.cell_lifetime.3	160	0 mM	157	11.5109	5	71
69	single.cell_lifetime.1	175	0 mM	157	11.5109	5	71
69	single.cell_lifetime.4	155	0 mM	157	11.5109	5	71
69	single.cell_lifetime	150	0 mM	157	11.5109	5	71
69	single.cell_lifetime.2	145	0 mM	157	11.5109	5	71
70	single.cell_lifetime	160	0 mM	162.5	3.53553	2	61
70	single.cell_lifetime.1	165	0 mM	162.5	3.53553	2	61
72	single.cell_lifetime.1	170	0 mM	155	21.2132	2	116
72	single.cell_lifetime	140	0 mM	155	21.2132	2	116
73	single.cell_lifetime	160	0 mM	165	17.3205	5	66
73	single.cell_lifetime.2	160	0 mM	165	17.3205	5	66
73	single.cell_lifetime.1	195	0 mM	165	17.3205	5	66
73	single.cell_lifetime.4	150	0 mM	165	17.3205	5	66
73	single.cell_lifetime.3	160	0 mM	165	17.3205	5	66
74	single.cell_lifetime.1	145	0 mM	153.333	12.9099	6	61
74	single.cell_lifetime.5	165	0 mM	153.333	12.9099	6	61
74	single.cell_lifetime.2	150	0 mM	153.333	12.9099	6	61
74	single.cell_lifetime.4	135	0 mM	153.333	12.9099	6	61
74	single.cell_lifetime.3	155	0 mM	153.333	12.9099	6	61
74	single.cell_lifetime	170	0 mM	153.333	12.9099	6	61
75	single.cell_lifetime	165	0 mM	153.75	14.3614	4	66
75	single.cell_lifetime.3	135	0 mM	153.75	14.3614	4	66
75	single.cell_lifetime.1	150	0 mM	153.75	14.3614	4	66
75	single.cell_lifetime.2	165	0 mM	153.75	14.3614	4	66
76	single.cell_lifetime	235	0 mM	260	35.3553	2	71
76	single.cell_lifetime.1	285	0 mM	260	35.3553	2	71
77	single.cell_lifetime.1	145	0 mM	141	13.8744	5	66
77	single.cell_lifetime.2	130	0 mM	141	13.8744	5	66
77	single.cell_lifetime.3	125	0 mM	141	13.8744	5	66
77	single.cell_lifetime.4	160	0 mM	141	13.8744	5	66
77	single.cell_lifetime	145	0 mM	141	13.8744	5	66
78	single.cell_lifetime.4	175	0 mM	154	15.9687	5	76
78	single.cell_lifetime	150	0 mM	154	15.9687	5	76
78	single.cell_lifetime.2	145	0 mM	154	15.9687	5	76
78	single.cell_lifetime.1	135	0 mM	154	15.9687	5	76
78	single.cell_lifetime.3	165	0 mM	154	15.9687	5	76
79	single.cell_lifetime.2	175	0 mM	173	16.0468	5	56
79	single.cell_lifetime	175	0 mM	173	16.0468	5	56
79	single.cell_lifetime.4	150	0 mM	173	16.0468	5	56
79	single.cell_lifetime.1	170	0 mM	173	16.0468	5	56
79	single.cell_lifetime.3	195	0 mM	173	16.0468	5	56
80	single.cell_lifetime	195	0 mM	205	14.1421	2	66
80	single.cell_lifetime.1	215	0 mM	205	14.1421	2	66
81	single.cell_lifetime	180	0 mM	197.5	24.7487	2	71
81	single.cell_lifetime.1	215	0 mM	197.5	24.7487	2	71
82	single.cell_lifetime.4	170	0 mM	162.5	9.35414	6	56
82	single.cell_lifetime.5	175	0 mM	162.5	9.35414	6	56
82	single.cell_lifetime.3	155	0 mM	162.5	9.35414	6	56
82	single.cell_lifetime	160	0 mM	162.5	9.35414	6	56
82	single.cell_lifetime.2	150	0 mM	162.5	9.35414	6	56
82	single.cell_lifetime.1	165	0 mM	162.5	9.35414	6	56
83	single.cell_lifetime.5	150	0 mM	158.333	31.2517	6	71
83	single.cell_lifetime	185	0 mM	158.333	31.2517	6	71
83	single.cell_lifetime.2	130	0 mM	158.333	31.2517	6	71
83	single.cell_lifetime.1	205	0 mM	158.333	31.2517	6	71
83	single.cell_lifetime.4	125	0 mM	158.333	31.2517	6	71
83	single.cell_lifetime.3	155	0 mM	158.333	31.2517	6	71
84	single.cell_lifetime.1	160	0 mM	157.5	3.53553	2	76
84	single.cell_lifetime	155	0 mM	157.5	3.53553	2	76
85	single.cell_lifetime	245	0 mM	242.5	3.53553	2	86
85	single.cell_lifetime.1	240	0 mM	242.5	3.53553	2	86
86	single.cell_lifetime	295	0 mM	295	NA	1	81
87	single.cell_lifetime.1	125	0 mM	130	10	6	61
87	single.cell_lifetime.2	125	0 mM	130	10	6	61
87	single.cell_lifetime.5	140	0 mM	130	10	6	61
87	single.cell_lifetime.4	125	0 mM	130	10	6	61
87	single.cell_lifetime	120	0 mM	130	10	6	61
87	single.cell_lifetime.3	145	0 mM	130	10	6	61
88	single.cell_lifetime	165	0 mM	165	NA	1	66
89	single.cell_lifetime.3	155	0 mM	162.5	15.411	6	66
89	single.cell_lifetime.2	155	0 mM	162.5	15.411	6	66
89	single.cell_lifetime.5	165	0 mM	162.5	15.411	6	66
89	single.cell_lifetime.1	145	0 mM	162.5	15.411	6	66
89	single.cell_lifetime.4	190	0 mM	162.5	15.411	6	66
89	single.cell_lifetime	165	0 mM	162.5	15.411	6	66
90	single.cell_lifetime	225	0 mM	225	NA	1	91
91	single.cell_lifetime.1	165	0 mM	160	7.07107	2	96
91	single.cell_lifetime	155	0 mM	160	7.07107	2	96
92	single.cell_lifetime.2	180	0 mM	196.667	17.5119	6	71
92	single.cell_lifetime.3	205	0 mM	196.667	17.5119	6	71
92	single.cell_lifetime	190	0 mM	196.667	17.5119	6	71
92	single.cell_lifetime.4	215	0 mM	196.667	17.5119	6	71
92	single.cell_lifetime.5	175	0 mM	196.667	17.5119	6	71
92	single.cell_lifetime.1	215	0 mM	196.667	17.5119	6	71
93	single.cell_lifetime.2	190	0 mM	190	15	3	71
93	single.cell_lifetime	205	0 mM	190	15	3	71
93	single.cell_lifetime.1	175	0 mM	190	15	3	71
94	single.cell_lifetime.1	200	0 mM	217.5	24.7487	2	76
94	single.cell_lifetime	235	0 mM	217.5	24.7487	2	76
95	single.cell_lifetime	135	0 mM	143.5	8.51469	10	56
95	single.cell_lifetime.1	130	0 mM	143.5	8.51469	10	56
95	single.cell_lifetime.7	150	0 mM	143.5	8.51469	10	56
95	single.cell_lifetime.9	155	0 mM	143.5	8.51469	10	56
95	single.cell_lifetime.4	150	0 mM	143.5	8.51469	10	56
95	single.cell_lifetime.5	150	0 mM	143.5	8.51469	10	56
95	single.cell_lifetime.6	140	0 mM	143.5	8.51469	10	56
95	single.cell_lifetime.2	135	0 mM	143.5	8.51469	10	56
95	single.cell_lifetime.3	140	0 mM	143.5	8.51469	10	56
95	single.cell_lifetime.8	150	0 mM	143.5	8.51469	10	56
96	single.cell_lifetime.2	140	0 mM	141.667	2.88675	3	61
96	single.cell_lifetime.1	145	0 mM	141.667	2.88675	3	61
96	single.cell_lifetime	140	0 mM	141.667	2.88675	3	61
97	single.cell_lifetime	295	0 mM	292.5	3.53553	2	81
97	single.cell_lifetime.1	290	0 mM	292.5	3.53553	2	81
98	single.cell_lifetime.4	155	0 mM	154.167	10.6849	6	96
98	single.cell_lifetime.5	170	0 mM	154.167	10.6849	6	96
98	single.cell_lifetime.3	140	0 mM	154.167	10.6849	6	96
98	single.cell_lifetime	155	0 mM	154.167	10.6849	6	96
98	single.cell_lifetime.1	145	0 mM	154.167	10.6849	6	96
98	single.cell_lifetime.2	160	0 mM	154.167	10.6849	6	96
99	single.cell_lifetime.4	145	0 mM	160	21.4476	6	56
99	single.cell_lifetime	175	0 mM	160	21.4476	6	56
99	single.cell_lifetime.2	195	0 mM	160	21.4476	6	56
99	single.cell_lifetime.5	160	0 mM	160	21.4476	6	56
99	single.cell_lifetime.3	145	0 mM	160	21.4476	6	56
99	single.cell_lifetime.1	140	0 mM	160	21.4476	6	56
100	single.cell_lifetime.4	145	0 mM	148.333	16.6333	6	81
100	single.cell_lifetime	155	0 mM	148.333	16.6333	6	81
100	single.cell_lifetime.2	170	0 mM	148.333	16.6333	6	81
100	single.cell_lifetime.5	155	0 mM	148.333	16.6333	6	81
100	single.cell_lifetime.3	145	0 mM	148.333	16.6333	6	81
100	single.cell_lifetime.1	120	0 mM	148.333	16.6333	6	81
101	single.cell_lifetime.2	160	0 mM	145	12.9099	4	91
101	single.cell_lifetime.3	140	0 mM	145	12.9099	4	91
101	single.cell_lifetime	150	0 mM	145	12.9099	4	91
101	single.cell_lifetime.1	130	0 mM	145	12.9099	4	91
103	single.cell_lifetime.1	140	0 mM	157.5	24.7487	2	56
103	single.cell_lifetime	175	0 mM	157.5	24.7487	2	56
104	single.cell_lifetime	165	0 mM	152.5	17.6777	2	56
104	single.cell_lifetime.1	140	0 mM	152.5	17.6777	2	56
105	single.cell_lifetime	205	0 mM	168.75	29.5452	4	61
105	single.cell_lifetime.2	140	0 mM	168.75	29.5452	4	61
105	single.cell_lifetime.1	180	0 mM	168.75	29.5452	4	61
105	single.cell_lifetime.3	150	0 mM	168.75	29.5452	4	61
106	single.cell_lifetime	210	0 mM	210	NA	1	81
107	single.cell_lifetime	130	0 mM	145	14.1421	5	66
107	single.cell_lifetime.3	130	0 mM	145	14.1421	5	66
107	single.cell_lifetime.1	155	0 mM	145	14.1421	5	66
107	single.cell_lifetime.2	150	0 mM	145	14.1421	5	66
107	single.cell_lifetime.4	160	0 mM	145	14.1421	5	66
109	single.cell_lifetime	190	0 mM	170	24.1523	4	81
109	single.cell_lifetime.1	135	0 mM	170	24.1523	4	81
109	single.cell_lifetime.3	180	0 mM	170	24.1523	4	81
109	single.cell_lifetime.2	175	0 mM	170	24.1523	4	81
110	single.cell_lifetime	140	0 mM	160.833	18.2802	6	66
110	single.cell_lifetime.1	170	0 mM	160.833	18.2802	6	66
110	single.cell_lifetime.5	185	0 mM	160.833	18.2802	6	66
110	single.cell_lifetime.2	175	0 mM	160.833	18.2802	6	66
110	single.cell_lifetime.3	145	0 mM	160.833	18.2802	6	66
110	single.cell_lifetime.4	150	0 mM	160.833	18.2802	6	66
111	single.cell_lifetime.1	165	0 mM	165	21.5058	5	66
111	single.cell_lifetime	165	0 mM	165	21.5058	5	66
[truncated: 587 more rows]

## Sheet: Fig7
Experiment month-year	mM_HCHO	Growth stage	Replicate	Frequency of tolerant cells (mean)	Frequency of tolerant cells (sd)
[truncated: 79 more rows]

[truncated: 3 more sheets: FigS1, FigS3, FigS9]
